# Supplementary material for: Recapitulation of Tumor Heterogeneity and Molecular Signatures in a 3D Brain Cancer Model with Decreased Sensitivity to Histone Deacetylase Inhibition
Source: PLoS One. 2012 Dec 18;7(12):e52335. doi: 10.1371/journal.pone.0052335 (PMC3525561; doi:10.1371/journal.pone.0052335)
Supplement: Table S3 — Nanostring probes and targets. (XLS) [file pone.0052335.s004.xls]

## Sheet: Sheet1
MicroRNA name	Accession	Target Sequence
hsa-let-7a	MIMAT0000062	UGAGGUAGUAGGUUGUAUAGUU
hsa-let-7b	MIMAT0000063	UGAGGUAGUAGGUUGUGUGGUU
hsa-let-7c	MIMAT0000064	UGAGGUAGUAGGUUGUAUGGUU
hsa-let-7d	MIMAT0000065	AGAGGUAGUAGGUUGCAUAGUU
hsa-let-7e	MIMAT0000066	UGAGGUAGGAGGUUGUAUAGUU
hsa-let-7f	MIMAT0000067	UGAGGUAGUAGAUUGUAUAGUU
hsa-let-7g	MIMAT0000414	UGAGGUAGUAGUUUGUACAGUU
hsa-let-7i	MIMAT0000415	UGAGGUAGUAGUUUGUGCUGUU
hsa-miR-1	MIMAT0000416	UGGAAUGUAAAGAAGUAUGUAU
hsa-miR-7	MIMAT0000252	UGGAAGACUAGUGAUUUUGUUGU
hsa-miR-9	MIMAT0000441	UCUUUGGUUAUCUAGCUGUAUGA
hsa-miR-10a	MIMAT0000253	UACCCUGUAGAUCCGAAUUUGUG
hsa-miR-10b	MIMAT0000254	UACCCUGUAGAACCGAAUUUGUG
hsa-miR-15a	MIMAT0000068	UAGCAGCACAUAAUGGUUUGUG
hsa-miR-15b	MIMAT0000417	UAGCAGCACAUCAUGGUUUACA
hsa-miR-16	MIMAT0000069	UAGCAGCACGUAAAUAUUGGCG
hsa-miR-17 *1	MIMAT0000070	CAAAGUGCUUACAGUGCAGGUAG
hsa-miR-18a	MIMAT0000072	UAAGGUGCAUCUAGUGCAGAUAG
hsa-miR-18b	MIMAT0001412	UAAGGUGCAUCUAGUGCAGUUAG
hsa-miR-19a	MIMAT0000073	UGUGCAAAUCUAUGCAAAACUGA
hsa-miR-19b	MIMAT0000074	UGUGCAAAUCCAUGCAAAACUGA
hsa-miR-20a *2	MIMAT0000075	UAAAGUGCUUAUAGUGCAGGUAG
hsa-miR-20b *2	MIMAT0001413	CAAAGUGCUCAUAGUGCAGGUAG
hsa-miR-21	MIMAT0000076	UAGCUUAUCAGACUGAUGUUGA
hsa-miR-22	MIMAT0000077	AAGCUGCCAGUUGAAGAACUGU
hsa-miR-23a	MIMAT0000078	AUCACAUUGCCAGGGAUUUCC
hsa-miR-23b	MIMAT0000418	AUCACAUUGCCAGGGAUUACC
hsa-miR-24	MIMAT0000080	UGGCUCAGUUCAGCAGGAACAG
hsa-miR-25	MIMAT0000081	CAUUGCACUUGUCUCGGUCUGA
hsa-miR-26a	MIMAT0000082	UUCAAGUAAUCCAGGAUAGGCU
hsa-miR-26b	MIMAT0000083	UUCAAGUAAUUCAGGAUAGGU
hsa-miR-27a	MIMAT0000084	UUCACAGUGGCUAAGUUCCGC
hsa-miR-27b	MIMAT0000419	UUCACAGUGGCUAAGUUCUGC
hsa-miR-28-3p	MIMAT0004502	CACUAGAUUGUGAGCUCCUGGA
hsa-miR-28-5p	MIMAT0000085	AAGGAGCUCACAGUCUAUUGAG
hsa-miR-29a	MIMAT0000086	UAGCACCAUCUGAAAUCGGUUA
hsa-miR-29b	MIMAT0000100	UAGCACCAUUUGAAAUCAGUGUU
hsa-miR-29c	MIMAT0000681	UAGCACCAUUUGAAAUCGGUUA
hsa-miR-30a	MIMAT0000087	UGUAAACAUCCUCGACUGGAAG
hsa-miR-30b	MIMAT0000420	UGUAAACAUCCUACACUCAGCU
hsa-miR-30c	MIMAT0000244	UGUAAACAUCCUACACUCUCAGC
hsa-miR-30d	MIMAT0000245	UGUAAACAUCCCCGACUGGAAG
hsa-miR-30e	MIMAT0000692	UGUAAACAUCCUUGACUGGAAG
hsa-miR-31	MIMAT0000089	AGGCAAGAUGCUGGCAUAGCU
hsa-miR-32	MIMAT0000090	UAUUGCACAUUACUAAGUUGCA
hsa-miR-33a	MIMAT0000091	GUGCAUUGUAGUUGCAUUGCA
hsa-miR-33b	MIMAT0003301	GUGCAUUGCUGUUGCAUUGC
hsa-miR-34a	MIMAT0000255	UGGCAGUGUCUUAGCUGGUUGU
hsa-miR-34b	MIMAT0004676	CAAUCACUAACUCCACUGCCAU
hsa-miR-34c-3p	MIMAT0004677	AAUCACUAACCACACGGCCAGG
hsa-miR-34c-5p	MIMAT0000686	AGGCAGUGUAGUUAGCUGAUUGC
hsa-miR-92a	MIMAT0000092	UAUUGCACUUGUCCCGGCCUGU
hsa-miR-92b	MIMAT0003218	UAUUGCACUCGUCCCGGCCUCC
hsa-miR-93	MIMAT0000093	CAAAGUGCUGUUCGUGCAGGUAG
hsa-miR-95	MIMAT0000094	UUCAACGGGUAUUUAUUGAGCA
hsa-miR-96	MIMAT0000095	UUUGGCACUAGCACAUUUUUGCU
hsa-miR-98	MIMAT0000096	UGAGGUAGUAAGUUGUAUUGUU
hsa-miR-99a	MIMAT0000097	AACCCGUAGAUCCGAUCUUGUG
hsa-miR-99b	MIMAT0000689	CACCCGUAGAACCGACCUUGCG
hsa-miR-100	MIMAT0000098	AACCCGUAGAUCCGAACUUGUG
hsa-miR-101	MIMAT0000099	UACAGUACUGUGAUAACUGAA
hsa-miR-103	MIMAT0000101	AGCAGCAUUGUACAGGGCUAUGA
hsa-miR-105	MIMAT0000102	UCAAAUGCUCAGACUCCUGUGGU
hsa-miR-106a *1	MIMAT0000103	AAAAGUGCUUACAGUGCAGGUAG
hsa-miR-106b	MIMAT0000680	UAAAGUGCUGACAGUGCAGAU
hsa-miR-107	MIMAT0000104	AGCAGCAUUGUACAGGGCUAUCA
hsa-miR-122	MIMAT0000421	UGGAGUGUGACAAUGGUGUUUG
hsa-miR-124	MIMAT0000422	UAAGGCACGCGGUGAAUGCC
hsa-miR-125a-3p	MIMAT0004602	ACAGGUGAGGUUCUUGGGAGCC
hsa-miR-125a-5p	MIMAT0000443	UCCCUGAGACCCUUUAACCUGUGA
hsa-miR-125b	MIMAT0000423	UCCCUGAGACCCUAACUUGUGA
hsa-miR-126	MIMAT0000445	UCGUACCGUGAGUAAUAAUGCG
hsa-miR-127-3p	MIMAT0000446	UCGGAUCCGUCUGAGCUUGGCU
hsa-miR-127-5p	MIMAT0004604	CUGAAGCUCAGAGGGCUCUGAU
hsa-miR-128	MIMAT0000424	UCACAGUGAACCGGUCUCUUU
hsa-miR-129-3p	MIMAT0004605	AAGCCCUUACCCCAAAAAGCAU
hsa-miR-129-5p	MIMAT0000242	CUUUUUGCGGUCUGGGCUUGC
hsa-miR-130a	MIMAT0000425	CAGUGCAAUGUUAAAAGGGCAU
hsa-miR-130b	MIMAT0000691	CAGUGCAAUGAUGAAAGGGCAU
hsa-miR-132	MIMAT0000426	UAACAGUCUACAGCCAUGGUCG
hsa-miR-133a	MIMAT0000427	UUUGGUCCCCUUCAACCAGCUG
hsa-miR-133b	MIMAT0000770	UUUGGUCCCCUUCAACCAGCUA
hsa-miR-134	MIMAT0000447	UGUGACUGGUUGACCAGAGGGG
hsa-miR-135a	MIMAT0000428	UAUGGCUUUUUAUUCCUAUGUGA
hsa-miR-135b	MIMAT0000758	UAUGGCUUUUCAUUCCUAUGUGA
hsa-miR-136	MIMAT0000448	ACUCCAUUUGUUUUGAUGAUGGA
hsa-miR-137	MIMAT0000429	UUAUUGCUUAAGAAUACGCGUAG
hsa-miR-138	MIMAT0000430	AGCUGGUGUUGUGAAUCAGGCCG
hsa-miR-139-5p	MIMAT0000250	UCUACAGUGCACGUGUCUCCAG
hsa-miR-140-3p	MIMAT0004597	UACCACAGGGUAGAACCACGG
hsa-miR-140-5p	MIMAT0000431	CAGUGGUUUUACCCUAUGGUAG
hsa-miR-141	MIMAT0000432	UAACACUGUCUGGUAAAGAUGG
hsa-miR-142-3p	MIMAT0000434	UGUAGUGUUUCCUACUUUAUGGA
hsa-miR-142-5p	MIMAT0000433	CAUAAAGUAGAAAGCACUACU
hsa-miR-143	MIMAT0000435	UGAGAUGAAGCACUGUAGCUC
hsa-miR-144	MIMAT0000436	UACAGUAUAGAUGAUGUACU
hsa-miR-145	MIMAT0000437	GUCCAGUUUUCCCAGGAAUCCCU
hsa-miR-146a	MIMAT0000449	UGAGAACUGAAUUCCAUGGGUU
hsa-miR-146b-3p	MIMAT0004766	UGCCCUGUGGACUCAGUUCUGG
hsa-miR-146b-5p	MIMAT0002809	UGAGAACUGAAUUCCAUAGGCU
hsa-miR-147b	MIMAT0004928	GUGUGCGGAAAUGCUUCUGCUA
hsa-miR-147	MIMAT0000251	GUGUGUGGAAAUGCUUCUGC
hsa-miR-148a	MIMAT0000243	UCAGUGCACUACAGAACUUUGU
hsa-miR-148b	MIMAT0000759	UCAGUGCAUCACAGAACUUUGU
hsa-miR-149	MIMAT0000450	UCUGGCUCCGUGUCUUCACUCCC
hsa-miR-150	MIMAT0000451	UCUCCCAACCCUUGUACCAGUG
hsa-miR-151-3p	MIMAT0000757	CUAGACUGAAGCUCCUUGAGG
hsa-miR-151-5p	MIMAT0004697	UCGAGGAGCUCACAGUCUAGU
hsa-miR-152	MIMAT0000438	UCAGUGCAUGACAGAACUUGG
hsa-miR-153	MIMAT0000439	UUGCAUAGUCACAAAAGUGAUC
hsa-miR-154	MIMAT0000452	UAGGUUAUCCGUGUUGCCUUCG
hsa-miR-155	MIMAT0000646	UUAAUGCUAAUCGUGAUAGGGGU
hsa-miR-181a	MIMAT0000256	AACAUUCAACGCUGUCGGUGAGU
hsa-miR-181b *3	MIMAT0000257	AACAUUCAUUGCUGUCGGUGGGU
hsa-miR-181c	MIMAT0000258	AACAUUCAACCUGUCGGUGAGU
hsa-miR-181d *3	MIMAT0002821	AACAUUCAUUGUUGUCGGUGGGU
hsa-miR-183	MIMAT0000261	UAUGGCACUGGUAGAAUUCACU
hsa-miR-184	MIMAT0000454	UGGACGGAGAACUGAUAAGGGU
hsa-miR-185	MIMAT0000455	UGGAGAGAAAGGCAGUUCCUGA
hsa-miR-186	MIMAT0000456	CAAAGAAUUCUCCUUUUGGGCU
hsa-miR-187	MIMAT0000262	UCGUGUCUUGUGUUGCAGCCGG
hsa-miR-188-3p	MIMAT0004613	CUCCCACAUGCAGGGUUUGCA
hsa-miR-188-5p	MIMAT0000457	CAUCCCUUGCAUGGUGGAGGG
hsa-miR-190b	MIMAT0004929	UGAUAUGUUUGAUAUUGGGUU
hsa-miR-190	MIMAT0000458	UGAUAUGUUUGAUAUAUUAGGU
hsa-miR-191	MIMAT0000440	CAACGGAAUCCCAAAAGCAGCUG
hsa-miR-192	MIMAT0000222	CUGACCUAUGAAUUGACAGCC
hsa-miR-193a-3p	MIMAT0000459	AACUGGCCUACAAAGUCCCAGU
hsa-miR-193a-5p	MIMAT0004614	UGGGUCUUUGCGGGCGAGAUGA
hsa-miR-193b	MIMAT0002819	AACUGGCCCUCAAAGUCCCGCU
hsa-miR-194	MIMAT0000460	UGUAACAGCAACUCCAUGUGGA
hsa-miR-195	MIMAT0000461	UAGCAGCACAGAAAUAUUGGC
hsa-miR-196a	MIMAT0000226	UAGGUAGUUUCAUGUUGUUGGG
hsa-miR-196b	MIMAT0001080	UAGGUAGUUUCCUGUUGUUGGG
hsa-miR-197	MIMAT0000227	UUCACCACCUUCUCCACCCAGC
hsa-miR-198	MIMAT0000228	GGUCCAGAGGGGAGAUAGGUUC
hsa-miR-199a-3p *4	MIMAT0000232	ACAGUAGUCUGCACAUUGGUUA
hsa-miR-199a-5p	MIMAT0000231	CCCAGUGUUCAGACUACCUGUUC
hsa-miR-199b-3p *4	MIMAT0004563	ACAGUAGUCUGCACAUUGGUUA
hsa-miR-199b-5p	MIMAT0000263	CCCAGUGUUUAGACUAUCUGUUC
hsa-miR-200a	MIMAT0000682	UAACACUGUCUGGUAACGAUGU
hsa-miR-200b	MIMAT0000318	UAAUACUGCCUGGUAAUGAUGA
hsa-miR-200c	MIMAT0000617	UAAUACUGCCGGGUAAUGAUGGA
hsa-miR-202	MIMAT0002811	AGAGGUAUAGGGCAUGGGAA
hsa-miR-203	MIMAT0000264	GUGAAAUGUUUAGGACCACUAG
hsa-miR-204	MIMAT0000265	UUCCCUUUGUCAUCCUAUGCCU
hsa-miR-205	MIMAT0000266	UCCUUCAUUCCACCGGAGUCUG
hsa-miR-206	MIMAT0000462	UGGAAUGUAAGGAAGUGUGUGG
hsa-miR-208a	MIMAT0000241	AUAAGACGAGCAAAAAGCUUGU
hsa-miR-208b	MIMAT0004960	AUAAGACGAACAAAAGGUUUGU
hsa-miR-210	MIMAT0000267	CUGUGCGUGUGACAGCGGCUGA
hsa-miR-211	MIMAT0000268	UUCCCUUUGUCAUCCUUCGCCU
hsa-miR-212	MIMAT0000269	UAACAGUCUCCAGUCACGGCC
hsa-miR-214	MIMAT0000271	ACAGCAGGCACAGACAGGCAGU
hsa-miR-215	MIMAT0000272	AUGACCUAUGAAUUGACAGAC
hsa-miR-216a	MIMAT0000273	UAAUCUCAGCUGGCAACUGUGA
hsa-miR-217	MIMAT0000274	UACUGCAUCAGGAACUGAUUGGA
hsa-miR-218	MIMAT0000275	UUGUGCUUGAUCUAACCAUGU
hsa-miR-219-1-3p	MIMAT0004567	AGAGUUGAGUCUGGACGUCCCG
hsa-miR-219-2-3p	MIMAT0004675	AGAAUUGUGGCUGGACAUCUGU
hsa-miR-219-5p	MIMAT0000276	UGAUUGUCCAAACGCAAUUCU
hsa-miR-220a	MIMAT0000277	CCACACCGUAUCUGACACUUU
hsa-miR-220b	MIMAT0004908	CCACCACCGUGUCUGACACUU
hsa-miR-220c	MIMAT0004915	ACACAGGGCUGUUGUGAAGACU
hsa-miR-221	MIMAT0000278	AGCUACAUUGUCUGCUGGGUUUC
hsa-miR-222	MIMAT0000279	AGCUACAUCUGGCUACUGGGU
hsa-miR-223	MIMAT0000280	UGUCAGUUUGUCAAAUACCCCA
hsa-miR-224	MIMAT0000281	CAAGUCACUAGUGGUUCCGUU
hsa-miR-296-3p	MIMAT0004679	GAGGGUUGGGUGGAGGCUCUCC
hsa-miR-296-5p	MIMAT0000690	AGGGCCCCCCCUCAAUCCUGU
hsa-miR-297	MIMAT0004450	AUGUAUGUGUGCAUGUGCAUG
hsa-miR-298	MIMAT0004901	AGCAGAAGCAGGGAGGUUCUCCCA
hsa-miR-299-3p	MIMAT0000687	UAUGUGGGAUGGUAAACCGCUU
hsa-miR-299-5p	MIMAT0002890	UGGUUUACCGUCCCACAUACAU
hsa-miR-300	MIMAT0004903	UAUACAAGGGCAGACUCUCUCU
hsa-miR-301a	MIMAT0000688	CAGUGCAAUAGUAUUGUCAAAGC
hsa-miR-301b	MIMAT0004958	CAGUGCAAUGAUAUUGUCAAAGC
hsa-miR-302a	MIMAT0000684	UAAGUGCUUCCAUGUUUUGGUGA
hsa-miR-302b	MIMAT0000715	UAAGUGCUUCCAUGUUUUAGUAG
hsa-miR-302c	MIMAT0000717	UAAGUGCUUCCAUGUUUCAGUGG
hsa-miR-302d	MIMAT0000718	UAAGUGCUUCCAUGUUUGAGUGU
hsa-miR-302e	MIMAT0005931	UAAGUGCUUCCAUGCUU
hsa-miR-302f	MIMAT0005932	UAAUUGCUUCCAUGUUU
hsa-miR-320a	MIMAT0000510	AAAAGCUGGGUUGAGAGGGCGA
hsa-miR-320b	MIMAT0005792	AAAAGCUGGGUUGAGAGGGCAA
hsa-miR-320c	MIMAT0005793	AAAAGCUGGGUUGAGAGGGU
hsa-miR-320d	MIMAT0006764	AAAAGCUGGGUUGAGAGGA
hsa-miR-323-3p	MIMAT0000755	CACAUUACACGGUCGACCUCU
hsa-miR-323-5p	MIMAT0004696	AGGUGGUCCGUGGCGCGUUCGC
hsa-miR-324-3p	MIMAT0000762	ACUGCCCCAGGUGCUGCUGG
hsa-miR-324-5p	MIMAT0000761	CGCAUCCCCUAGGGCAUUGGUGU
hsa-miR-326	MIMAT0000756	CCUCUGGGCCCUUCCUCCAG
hsa-miR-328	MIMAT0000752	CUGGCCCUCUCUGCCCUUCCGU
hsa-miR-329	MIMAT0001629	AACACACCUGGUUAACCUCUUU
hsa-miR-330-3p	MIMAT0000751	GCAAAGCACACGGCCUGCAGAGA
hsa-miR-330-5p	MIMAT0004693	UCUCUGGGCCUGUGUCUUAGGC
hsa-miR-331-3p	MIMAT0000760	GCCCCUGGGCCUAUCCUAGAA
hsa-miR-331-5p	MIMAT0004700	CUAGGUAUGGUCCCAGGGAUCC
hsa-miR-335	MIMAT0000765	UCAAGAGCAAUAACGAAAAAUGU
hsa-miR-337-3p	MIMAT0000754	CUCCUAUAUGAUGCCUUUCUUC
hsa-miR-337-5p	MIMAT0004695	GAACGGCUUCAUACAGGAGUU
hsa-miR-338-5p	MIMAT0004701	AACAAUAUCCUGGUGCUGAGUG
hsa-miR-339-3p	MIMAT0004702	UGAGCGCCUCGACGACAGAGCCG
hsa-miR-339-5p	MIMAT0000764	UCCCUGUCCUCCAGGAGCUCACG
hsa-miR-340	MIMAT0004692	UUAUAAAGCAAUGAGACUGAUU
hsa-miR-342-3p	MIMAT0000753	UCUCACACAGAAAUCGCACCCGU
hsa-miR-342-5p	MIMAT0004694	AGGGGUGCUAUCUGUGAUUGA
hsa-miR-345	MIMAT0000772	GCUGACUCCUAGUCCAGGGCUC
hsa-miR-346	MIMAT0000773	UGUCUGCCCGCAUGCCUGCCUCU
hsa-miR-361-3p	MIMAT0004682	UCCCCCAGGUGUGAUUCUGAUUU
hsa-miR-361-5p	MIMAT0000703	UUAUCAGAAUCUCCAGGGGUAC
hsa-miR-362-3p	MIMAT0004683	AACACACCUAUUCAAGGAUUCA
hsa-miR-362-5p	MIMAT0000705	AAUCCUUGGAACCUAGGUGUGAGU
hsa-miR-363	MIMAT0000707	AAUUGCACGGUAUCCAUCUGUA
hsa-miR-365	MIMAT0000710	UAAUGCCCCUAAAAAUCCUUAU
hsa-miR-367	MIMAT0000719	AAUUGCACUUUAGCAAUGGUGA
hsa-miR-369-3p	MIMAT0000721	AAUAAUACAUGGUUGAUCUUU
hsa-miR-369-5p	MIMAT0001621	AGAUCGACCGUGUUAUAUUCGC
hsa-miR-370	MIMAT0000722	GCCUGCUGGGGUGGAACCUGGU
hsa-miR-371-3p	MIMAT0000723	AAGUGCCGCCAUCUUUUGAGUGU
hsa-miR-371-5p	MIMAT0004687	ACUCAAACUGUGGGGGCACU
hsa-miR-372	MIMAT0000724	AAAGUGCUGCGACAUUUGAGCGU
hsa-miR-373	MIMAT0000726	GAAGUGCUUCGAUUUUGGGGUGU
hsa-miR-374a	MIMAT0000727	UUAUAAUACAACCUGAUAAGUG
hsa-miR-374b	MIMAT0004955	AUAUAAUACAACCUGCUAAGUG
hsa-miR-375	MIMAT0000728	UUUGUUCGUUCGGCUCGCGUGA
hsa-miR-376a	MIMAT0000729	AUCAUAGAGGAAAAUCCACGU
hsa-miR-376b	MIMAT0002172	AUCAUAGAGGAAAAUCCAUGUU
hsa-miR-376c	MIMAT0000720	AACAUAGAGGAAAUUCCACGU
hsa-miR-377	MIMAT0000730	AUCACACAAAGGCAACUUUUGU
hsa-miR-378	MIMAT0000732	ACUGGACUUGGAGUCAGAAGG
hsa-miR-379	MIMAT0000733	UGGUAGACUAUGGAACGUAGG
hsa-miR-380	MIMAT0000735	UAUGUAAUAUGGUCCACAUCUU
hsa-miR-381	MIMAT0000736	UAUACAAGGGCAAGCUCUCUGU
hsa-miR-382	MIMAT0000737	GAAGUUGUUCGUGGUGGAUUCG
hsa-miR-383	MIMAT0000738	AGAUCAGAAGGUGAUUGUGGCU
hsa-miR-384	MIMAT0001075	AUUCCUAGAAAUUGUUCAUA
hsa-miR-409-3p	MIMAT0001639	GAAUGUUGCUCGGUGAACCCCU
hsa-miR-409-5p	MIMAT0001638	AGGUUACCCGAGCAACUUUGCAU
hsa-miR-410	MIMAT0002171	AAUAUAACACAGAUGGCCUGU
hsa-miR-411	MIMAT0003329	UAGUAGACCGUAUAGCGUACG
hsa-miR-412	MIMAT0002170	ACUUCACCUGGUCCACUAGCCGU
hsa-miR-421	MIMAT0003339	AUCAACAGACAUUAAUUGGGCGC
hsa-miR-422a	MIMAT0001339	ACUGGACUUAGGGUCAGAAGGC
hsa-miR-423-3p	MIMAT0001340	AGCUCGGUCUGAGGCCCCUCAGU
hsa-miR-423-5p	MIMAT0004748	UGAGGGGCAGAGAGCGAGACUUU
hsa-miR-424	MIMAT0001341	CAGCAGCAAUUCAUGUUUUGAA
hsa-miR-425	MIMAT0003393	AAUGACACGAUCACUCCCGUUGA
hsa-miR-429	MIMAT0001536	UAAUACUGUCUGGUAAAACCGU
hsa-miR-431	MIMAT0001625	UGUCUUGCAGGCCGUCAUGCA
hsa-miR-432	MIMAT0002814	UCUUGGAGUAGGUCAUUGGGUGG
hsa-miR-433	MIMAT0001627	AUCAUGAUGGGCUCCUCGGUGU
hsa-miR-448	MIMAT0001532	UUGCAUAUGUAGGAUGUCCCAU
hsa-miR-449a	MIMAT0001541	UGGCAGUGUAUUGUUAGCUGGU
hsa-miR-449b	MIMAT0003327	AGGCAGUGUAUUGUUAGCUGGC
hsa-miR-449c	MIMAT0010251	UAGGCAGUGUAUUGCUAGCGGCUGU
hsa-miR-450a	MIMAT0001545	UUUUGCGAUGUGUUCCUAAUAU
hsa-miR-450b-3p	MIMAT0004910	UUGGGAUCAUUUUGCAUCCAUA
hsa-miR-450b-5p	MIMAT0004909	UUUUGCAAUAUGUUCCUGAAUA
hsa-miR-451	MIMAT0001631	AAACCGUUACCAUUACUGAGUU
hsa-miR-452	MIMAT0001635	AACUGUUUGCAGAGGAAACUGA
hsa-miR-453	MIMAT0001630	AGGUUGUCCGUGGUGAGUUCGCA
hsa-miR-454	MIMAT0003885	UAGUGCAAUAUUGCUUAUAGGGU
hsa-miR-455-3p	MIMAT0004784	GCAGUCCAUGGGCAUAUACAC
hsa-miR-455-5p	MIMAT0003150	UAUGUGCCUUUGGACUACAUCG
hsa-miR-483-3p	MIMAT0002173	UCACUCCUCUCCUCCCGUCUU
hsa-miR-483-5p	MIMAT0004761	AAGACGGGAGGAAAGAAGGGAG
hsa-miR-484	MIMAT0002174	UCAGGCUCAGUCCCCUCCCGAU
hsa-miR-485-3p	MIMAT0002176	GUCAUACACGGCUCUCCUCUCU
hsa-miR-485-5p	MIMAT0002175	AGAGGCUGGCCGUGAUGAAUUC
hsa-miR-486-3p	MIMAT0004762	CGGGGCAGCUCAGUACAGGAU
hsa-miR-487a	MIMAT0002178	AAUCAUACAGGGACAUCCAGUU
hsa-miR-487b	MIMAT0003180	AAUCGUACAGGGUCAUCCACUU
hsa-miR-488	MIMAT0004763	UUGAAAGGCUAUUUCUUGGUC
hsa-miR-489	MIMAT0002805	GUGACAUCACAUAUACGGCAGC
hsa-miR-490-3p	MIMAT0002806	CAACCUGGAGGACUCCAUGCUG
hsa-miR-490-5p	MIMAT0004764	CCAUGGAUCUCCAGGUGGGU
hsa-miR-491-3p	MIMAT0004765	CUUAUGCAAGAUUCCCUUCUAC
hsa-miR-491-5p	MIMAT0002807	AGUGGGGAACCCUUCCAUGAGG
hsa-miR-492	MIMAT0002812	AGGACCUGCGGGACAAGAUUCUU
hsa-miR-493	MIMAT0003161	UGAAGGUCUACUGUGUGCCAGG
hsa-miR-494	MIMAT0002816	UGAAACAUACACGGGAAACCUC
hsa-miR-495	MIMAT0002817	AAACAAACAUGGUGCACUUCUU
hsa-miR-496	MIMAT0002818	UGAGUAUUACAUGGCCAAUCUC
hsa-miR-497	MIMAT0002820	CAGCAGCACACUGUGGUUUGU
hsa-miR-498	MIMAT0002824	UUUCAAGCCAGGGGGCGUUUUUC
hsa-miR-499-3p	MIMAT0004772	AACAUCACAGCAAGUCUGUGCU
hsa-miR-499-5p	MIMAT0002870	UUAAGACUUGCAGUGAUGUUU
hsa-miR-500 *5	MIMAT0004773	UAAUCCUUGCUACCUGGGUGAGA
hsa-miR-501-3p	MIMAT0004774	AAUGCACCCGGGCAAGGAUUCU
hsa-miR-501-5p *5	MIMAT0002872	AAUCCUUUGUCCCUGGGUGAGA
hsa-miR-503	MIMAT0002874	UAGCAGCGGGAACAGUUCUGCAG
hsa-miR-504	MIMAT0002875	AGACCCUGGUCUGCACUCUAUC
hsa-miR-505	MIMAT0002876	CGUCAACACUUGCUGGUUUCCU
hsa-miR-506	MIMAT0002878	UAAGGCACCCUUCUGAGUAGA
hsa-miR-507	MIMAT0002879	UUUUGCACCUUUUGGAGUGAA
hsa-miR-508-3p	MIMAT0002880	UGAUUGUAGCCUUUUGGAGUAGA
hsa-miR-508-5p	MIMAT0004778	UACUCCAGAGGGCGUCACUCAUG
hsa-miR-509-3-5p	MIMAT0004975	UACUGCAGACGUGGCAAUCAUG
hsa-miR-509-3p	MIMAT0002881	UGAUUGGUACGUCUGUGGGUAG
hsa-miR-509-5p	MIMAT0004779	UACUGCAGACAGUGGCAAUCA
hsa-miR-510	MIMAT0002882	UACUCAGGAGAGUGGCAAUCAC
hsa-miR-511	MIMAT0002808	GUGUCUUUUGCUCUGCAGUCA
hsa-miR-512-3p	MIMAT0002823	AAGUGCUGUCAUAGCUGAGGUC
hsa-miR-512-5p	MIMAT0002822	CACUCAGCCUUGAGGGCACUUUC
hsa-miR-513a-3p	MIMAT0004777	UAAAUUUCACCUUUCUGAGAAGG
hsa-miR-513a-5p	MIMAT0002877	UUCACAGGGAGGUGUCAU
hsa-miR-513b	MIMAT0005788	UUCACAAGGAGGUGUCAUUUAU
hsa-miR-514	MIMAT0002883	AUUGACACUUCUGUGAGUAGA
hsa-miR-515-3p	MIMAT0002827	GAGUGCCUUCUUUUGGAGCGUU
hsa-miR-515-5p	MIMAT0002826	UUCUCCAAAAGAAAGCACUUUCUG
hsa-miR-516a-3p	MIMAT0006778	UGCUUCCUUUCAGAGGGU
hsa-miR-516a-5p	MIMAT0004770	UUCUCGAGGAAAGAAGCACUUUC
hsa-miR-516b	MIMAT0002859	AUCUGGAGGUAAGAAGCACUUU
hsa-miR-517a	MIMAT0002852	AUCGUGCAUCCCUUUAGAGUGU
hsa-miR-517b	MIMAT0002857	UCGUGCAUCCCUUUAGAGUGUU
hsa-miR-517c *6	MIMAT0002866	AUCGUGCAUCCUUUUAGAGUGU
hsa-miR-518a-5p *7	MIMAT0005457	CUGCAAAGGGAAGCCCUUUC
hsa-miR-518b	MIMAT0002844	CAAAGCGCUCCCCUUUAGAGGU
hsa-miR-518c	MIMAT0002848	CAAAGCGCUUCUCUUUAGAGUGU
hsa-miR-518d-3p	MIMAT0002864	CAAAGCGCUUCCCUUUGGAGC
hsa-miR-518d-5p *8	MIMAT0005456	CUCUAGAGGGAAGCACUUUCUG
hsa-miR-518e	MIMAT0002861	AAAGCGCUUCCCUUCAGAGUG
hsa-miR-518f	MIMAT0002842	GAAAGCGCUUCUCUUUAGAGG
hsa-miR-519a *6	MIMAT0002869	AAAGUGCAUCCUUUUAGAGUGU
hsa-miR-519b-3p	MIMAT0002837	AAAGUGCAUCCUUUUAGAGGUU
hsa-miR-519c-3p	MIMAT0002832	AAAGUGCAUCUUUUUAGAGGAU
hsa-miR-519d	MIMAT0002853	CAAAGUGCCUCCCUUUAGAGUG
hsa-miR-519e	MIMAT0002829	AAGUGCCUCCUUUUAGAGUGUU
hsa-miR-520a-3p	MIMAT0002834	AAAGUGCUUCCCUUUGGACUGU
hsa-miR-520a-5p	MIMAT0002833	CUCCAGAGGGAAGUACUUUCU
hsa-miR-520b	MIMAT0002843	AAAGUGCUUCCUUUUAGAGGG
hsa-miR-520c-3p	MIMAT0002846	AAAGUGCUUCCUUUUAGAGGGU
hsa-miR-520c-5p *8	MIMAT0005455	CUCUAGAGGGAAGCACUUUCUG
hsa-miR-520d-3p	MIMAT0002856	AAAGUGCUUCUCUUUGGUGGGU
hsa-miR-520d-5p *7	MIMAT0002855	CUACAAAGGGAAGCCCUUUC
hsa-miR-520e	MIMAT0002825	AAAGUGCUUCCUUUUUGAGGG
hsa-miR-520f	MIMAT0002830	AAGUGCUUCCUUUUAGAGGGUU
hsa-miR-520g	MIMAT0002858	ACAAAGUGCUUCCCUUUAGAGUGU
hsa-miR-521	MIMAT0002854	AACGCACUUCCCUUUAGAGUGU
hsa-miR-522	MIMAT0002868	AAAAUGGUUCCCUUUAGAGUGU
hsa-miR-523	MIMAT0002840	GAACGCGCUUCCCUAUAGAGGGU
hsa-miR-524-3p	MIMAT0002850	GAAGGCGCUUCCCUUUGGAGU
hsa-miR-525-3p	MIMAT0002839	GAAGGCGCUUCCCUUUAGAGCG
hsa-miR-525-5p	MIMAT0002838	CUCCAGAGGGAUGCACUUUCU
hsa-miR-526a *8	MIMAT0002845	CUCUAGAGGGAAGCACUUUCUG
hsa-miR-526b	MIMAT0002835	CUCUUGAGGGAAGCACUUUCUGU
hsa-miR-527 *7	MIMAT0002862	CUGCAAAGGGAAGCCCUUUC
hsa-miR-532-3p	MIMAT0004780	CCUCCCACACCCAAGGCUUGCA
hsa-miR-532-5p	MIMAT0002888	CAUGCCUUGAGUGUAGGACCGU
hsa-miR-539	MIMAT0003163	GGAGAAAUUAUCCUUGGUGUGU
hsa-miR-541	MIMAT0004920	UGGUGGGCACAGAAUCUGGACU
hsa-miR-542-3p	MIMAT0003389	UGUGACAGAUUGAUAACUGAAA
hsa-miR-542-5p	MIMAT0003340	UCGGGGAUCAUCAUGUCACGAGA
hsa-miR-543	MIMAT0004954	AAACAUUCGCGGUGCACUUCUU
hsa-miR-544	MIMAT0003164	AUUCUGCAUUUUUAGCAAGUUC
hsa-miR-545	MIMAT0003165	UCAGCAAACAUUUAUUGUGUGC
hsa-miR-548a-3p	MIMAT0003251	CAAAACUGGCAAUUACUUUUGC
hsa-miR-548a-5p	MIMAT0004803	AAAAGUAAUUGCGAGUUUUACC
hsa-miR-548b-3p	MIMAT0003254	CAAGAACCUCAGUUGCUUUUGU
hsa-miR-548b-5p	MIMAT0004798	AAAAGUAAUUGUGGUUUUGGCC
hsa-miR-548c-5p	MIMAT0004806	AAAAGUAAUUGCGGUUUUUGCC
hsa-miR-548d-3p	MIMAT0003323	CAAAAACCACAGUUUCUUUUGC
hsa-miR-548d-5p	MIMAT0004812	AAAAGUAAUUGUGGUUUUUGCC
hsa-miR-548e	MIMAT0005874	AAAAACUGAGACUACUUUUGCA
hsa-miR-548f	MIMAT0005895	AAAAACUGUAAUUACUUUU
hsa-miR-548g	MIMAT0005912	AAAACUGUAAUUACUUUUGUAC
hsa-miR-548h	MIMAT0005928	AAAAGUAAUCGCGGUUUUUGUC
hsa-miR-548i	MIMAT0005935	AAAAGUAAUUGCGGAUUUUGCC
hsa-miR-548j	MIMAT0005875	AAAAGUAAUUGCGGUCUUUGGU
hsa-miR-548k	MIMAT0005882	AAAAGUACUUGCGGAUUUUGCU
hsa-miR-548l	MIMAT0005889	AAAAGUAUUUGCGGGUUUUGUC
hsa-miR-548m	MIMAT0005917	CAAAGGUAUUUGUGGUUUUUG
hsa-miR-548o	MIMAT0005919	CCAAAACUGCAGUUACUUUUGC
hsa-miR-548p	MIMAT0005934	UAGCAAAAACUGCAGUUACUUU
hsa-miR-548q	MIMAT0011163	GCUGGUGCAAAAGUAAUGGCGG
hsa-miR-549	MIMAT0003333	UGACAACUAUGGAUGAGCUCU
hsa-miR-550	MIMAT0004800	AGUGCCUGAGGGAGUAAGAGCCC
hsa-miR-551a	MIMAT0003214	GCGACCCACUCUUGGUUUCCA
hsa-miR-551b	MIMAT0003233	GCGACCCAUACUUGGUUUCAG
hsa-miR-553	MIMAT0003216	AAAACGGUGAGAUUUUGUUUU
hsa-miR-554	MIMAT0003217	GCUAGUCCUGACUCAGCCAGU
hsa-miR-555	MIMAT0003219	AGGGUAAGCUGAACCUCUGAU
hsa-miR-556-3p	MIMAT0004793	AUAUUACCAUUAGCUCAUCUUU
hsa-miR-556-5p	MIMAT0003220	GAUGAGCUCAUUGUAAUAUGAG
hsa-miR-557	MIMAT0003221	GUUUGCACGGGUGGGCCUUGUCU
hsa-miR-558	MIMAT0003222	UGAGCUGCUGUACCAAAAU
hsa-miR-559	MIMAT0003223	UAAAGUAAAUAUGCACCAAAA
hsa-miR-561	MIMAT0003225	CAAAGUUUAAGAUCCUUGAAGU
hsa-miR-562	MIMAT0003226	AAAGUAGCUGUACCAUUUGC
hsa-miR-563	MIMAT0003227	AGGUUGACAUACGUUUCCC
hsa-miR-564	MIMAT0003228	AGGCACGGUGUCAGCAGGC
hsa-miR-566	MIMAT0003230	GGGCGCCUGUGAUCCCAAC
hsa-miR-567	MIMAT0003231	AGUAUGUUCUUCCAGGACAGAAC
hsa-miR-568	MIMAT0003232	AUGUAUAAAUGUAUACACAC
hsa-miR-569	MIMAT0003234	AGUUAAUGAAUCCUGGAAAGU
hsa-miR-570	MIMAT0003235	CGAAAACAGCAAUUACCUUUGC
hsa-miR-571	MIMAT0003236	UGAGUUGGCCAUCUGAGUGAG
hsa-miR-572	MIMAT0003237	GUCCGCUCGGCGGUGGCCCA
hsa-miR-573	MIMAT0003238	CUGAAGUGAUGUGUAACUGAUCAG
hsa-miR-574-3p	MIMAT0003239	CACGCUCAUGCACACACCCACA
hsa-miR-574-5p	MIMAT0004795	UGAGUGUGUGUGUGUGAGUGUGU
hsa-miR-576-3p	MIMAT0004796	AAGAUGUGGAAAAAUUGGAAUC
hsa-miR-576-5p	MIMAT0003241	AUUCUAAUUUCUCCACGUCUUU
hsa-miR-577	MIMAT0003242	UAGAUAAAAUAUUGGUACCUG
hsa-miR-578	MIMAT0003243	CUUCUUGUGCUCUAGGAUUGU
hsa-miR-579	MIMAT0003244	UUCAUUUGGUAUAAACCGCGAUU
hsa-miR-580	MIMAT0003245	UUGAGAAUGAUGAAUCAUUAGG
hsa-miR-581	MIMAT0003246	UCUUGUGUUCUCUAGAUCAGU
hsa-miR-582-3p	MIMAT0004797	UAACUGGUUGAACAACUGAACC
hsa-miR-582-5p	MIMAT0003247	UUACAGUUGUUCAACCAGUUACU
hsa-miR-583	MIMAT0003248	CAAAGAGGAAGGUCCCAUUAC
hsa-miR-584	MIMAT0003249	UUAUGGUUUGCCUGGGACUGAG
hsa-miR-586	MIMAT0003252	UAUGCAUUGUAUUUUUAGGUCC
hsa-miR-587	MIMAT0003253	UUUCCAUAGGUGAUGAGUCAC
hsa-miR-588	MIMAT0003255	UUGGCCACAAUGGGUUAGAAC
hsa-miR-589	MIMAT0004799	UGAGAACCACGUCUGCUCUGAG
hsa-miR-590-3p	MIMAT0004801	UAAUUUUAUGUAUAAGCUAGU
hsa-miR-590-5p	MIMAT0003258	GAGCUUAUUCAUAAAAGUGCAG
hsa-miR-591	MIMAT0003259	AGACCAUGGGUUCUCAUUGU
hsa-miR-592	MIMAT0003260	UUGUGUCAAUAUGCGAUGAUGU
hsa-miR-593	MIMAT0004802	UGUCUCUGCUGGGGUUUCU
hsa-miR-595	MIMAT0003263	GAAGUGUGCCGUGGUGUGUCU
hsa-miR-596	MIMAT0003264	AAGCCUGCCCGGCUCCUCGGG
hsa-miR-597	MIMAT0003265	UGUGUCACUCGAUGACCACUGU
hsa-miR-598	MIMAT0003266	UACGUCAUCGUUGUCAUCGUCA
hsa-miR-599	MIMAT0003267	GUUGUGUCAGUUUAUCAAAC
hsa-miR-600	MIMAT0003268	ACUUACAGACAAGAGCCUUGCUC
hsa-miR-601	MIMAT0003269	UGGUCUAGGAUUGUUGGAGGAG
hsa-miR-602	MIMAT0003270	GACACGGGCGACAGCUGCGGCCC
hsa-miR-603	MIMAT0003271	CACACACUGCAAUUACUUUUGC
hsa-miR-604	MIMAT0003272	AGGCUGCGGAAUUCAGGAC
hsa-miR-605	MIMAT0003273	UAAAUCCCAUGGUGCCUUCUCCU
hsa-miR-606	MIMAT0003274	AAACUACUGAAAAUCAAAGAU
hsa-miR-607	MIMAT0003275	GUUCAAAUCCAGAUCUAUAAC
hsa-miR-608	MIMAT0003276	AGGGGUGGUGUUGGGACAGCUCCGU
hsa-miR-609	MIMAT0003277	AGGGUGUUUCUCUCAUCUCU
hsa-miR-610	MIMAT0003278	UGAGCUAAAUGUGUGCUGGGA
hsa-miR-611	MIMAT0003279	GCGAGGACCCCUCGGGGUCUGAC
hsa-miR-612	MIMAT0003280	GCUGGGCAGGGCUUCUGAGCUCCUU
hsa-miR-613	MIMAT0003281	AGGAAUGUUCCUUCUUUGCC
hsa-miR-614	MIMAT0003282	GAACGCCUGUUCUUGCCAGGUGG
hsa-miR-615-3p	MIMAT0003283	UCCGAGCCUGGGUCUCCCUCUU
hsa-miR-615-5p	MIMAT0004804	GGGGGUCCCCGGUGCUCGGAUC
hsa-miR-616	MIMAT0004805	AGUCAUUGGAGGGUUUGAGCAG
hsa-miR-617	MIMAT0003286	AGACUUCCCAUUUGAAGGUGGC
hsa-miR-619	MIMAT0003288	GACCUGGACAUGUUUGUGCCCAGU
hsa-miR-620	MIMAT0003289	AUGGAGAUAGAUAUAGAAAU
hsa-miR-622	MIMAT0003291	ACAGUCUGCUGAGGUUGGAGC
hsa-miR-623	MIMAT0003292	AUCCCUUGCAGGGGCUGUUGGGU
hsa-miR-624	MIMAT0004807	CACAAGGUAUUGGUAUUACCU
hsa-miR-625	MIMAT0003294	AGGGGGAAAGUUCUAUAGUCC
hsa-miR-626	MIMAT0003295	AGCUGUCUGAAAAUGUCUU
hsa-miR-627	MIMAT0003296	GUGAGUCUCUAAGAAAAGAGGA
hsa-miR-628-5p	MIMAT0004809	AUGCUGACAUAUUUACUAGAGG
hsa-miR-629	MIMAT0004810	UGGGUUUACGUUGGGAGAACU
hsa-miR-630	MIMAT0003299	AGUAUUCUGUACCAGGGAAGGU
hsa-miR-631	MIMAT0003300	AGACCUGGCCCAGACCUCAGC
hsa-miR-632	MIMAT0003302	GUGUCUGCUUCCUGUGGGA
hsa-miR-633	MIMAT0003303	CUAAUAGUAUCUACCACAAUAAA
hsa-miR-634	MIMAT0003304	AACCAGCACCCCAACUUUGGAC
hsa-miR-635	MIMAT0003305	ACUUGGGCACUGAAACAAUGUCC
hsa-miR-636	MIMAT0003306	UGUGCUUGCUCGUCCCGCCCGCA
hsa-miR-637	MIMAT0003307	ACUGGGGGCUUUCGGGCUCUGCGU
hsa-miR-638	MIMAT0003308	AGGGAUCGCGGGCGGGUGGCGGCCU
hsa-miR-639	MIMAT0003309	AUCGCUGCGGUUGCGAGCGCUGU
hsa-miR-640	MIMAT0003310	AUGAUCCAGGAACCUGCCUCU
hsa-miR-641	MIMAT0003311	AAAGACAUAGGAUAGAGUCACCUC
hsa-miR-642	MIMAT0003312	GUCCCUCUCCAAAUGUGUCUUG
hsa-miR-643	MIMAT0003313	ACUUGUAUGCUAGCUCAGGUAG
hsa-miR-644	MIMAT0003314	AGUGUGGCUUUCUUAGAGC
hsa-miR-645	MIMAT0003315	UCUAGGCUGGUACUGCUGA
hsa-miR-646	MIMAT0003316	AAGCAGCUGCCUCUGAGGC
hsa-miR-647	MIMAT0003317	GUGGCUGCACUCACUUCCUUC
hsa-miR-648	MIMAT0003318	AAGUGUGCAGGGCACUGGU
hsa-miR-649	MIMAT0003319	AAACCUGUGUUGUUCAAGAGUC
hsa-miR-650	MIMAT0003320	AGGAGGCAGCGCUCUCAGGAC
hsa-miR-651	MIMAT0003321	UUUAGGAUAAGCUUGACUUUUG
hsa-miR-652	MIMAT0003322	AAUGGCGCCACUAGGGUUGUG
hsa-miR-653	MIMAT0003328	GUGUUGAAACAAUCUCUACUG
hsa-miR-654-3p	MIMAT0004814	UAUGUCUGCUGACCAUCACCUU
hsa-miR-654-5p	MIMAT0003330	UGGUGGGCCGCAGAACAUGUGC
hsa-miR-655	MIMAT0003331	AUAAUACAUGGUUAACCUCUUU
hsa-miR-656	MIMAT0003332	AAUAUUAUACAGUCAACCUCU
hsa-miR-657	MIMAT0003335	GGCAGGUUCUCACCCUCUCUAGG
hsa-miR-658	MIMAT0003336	GGCGGAGGGAAGUAGGUCCGUUGGU
hsa-miR-659	MIMAT0003337	CUUGGUUCAGGGAGGGUCCCCA
hsa-miR-660	MIMAT0003338	UACCCAUUGCAUAUCGGAGUUG
hsa-miR-661	MIMAT0003324	UGCCUGGGUCUCUGGCCUGCGCGU
hsa-miR-662	MIMAT0003325	UCCCACGUUGUGGCCCAGCAG
hsa-miR-663b	MIMAT0005867	GGUGGCCCGGCCGUGCCUGAGG
hsa-miR-663	MIMAT0003326	AGGCGGGGCGCCGCGGGACCGC
hsa-miR-664	MIMAT0005949	UAUUCAUUUAUCCCCAGCCUACA
hsa-miR-665	MIMAT0004952	ACCAGGAGGCUGAGGCCCCU
hsa-miR-668	MIMAT0003881	UGUCACUCGGCUCGGCCCACUAC
hsa-miR-670	MIMAT0010357	GUCCCUGAGUGUAUGUGGUG
hsa-miR-671-3p	MIMAT0004819	UCCGGUUCUCAGGGCUCCACC
hsa-miR-671-5p	MIMAT0003880	AGGAAGCCCUGGAGGGGCUGGAG
hsa-miR-675	MIMAT0004284	UGGUGCGGAGAGGGCCCACAGUG
hsa-miR-708	MIMAT0004926	AAGGAGCUUACAAUCUAGCUGGG
hsa-miR-711	MIMAT0012734	GGGACCCAGGGAGAGACGUAAG
hsa-miR-718	MIMAT0012735	CUUCCGCCCCGCCGGGCGUCG
hsa-miR-720	MIMAT0005954	UCUCGCUGGGGCCUCCA
hsa-miR-744	MIMAT0004945	UGCGGGGCUAGGGCUAACAGCA
hsa-miR-758	MIMAT0003879	UUUGUGACCUGGUCCACUAACC
hsa-miR-759	MIMAT0010497	GCAGAGUGCAAACAAUUUUGAC
hsa-miR-760	MIMAT0004957	CGGCUCUGGGUCUGUGGGGA
hsa-miR-761	MIMAT0010364	GCAGCAGGGUGAAACUGACACA
hsa-miR-762	MIMAT0010313	GGGGCUGGGGCCGGGGCCGAGC
hsa-miR-764	MIMAT0010367	GCAGGUGCUCACUUGUCCUCCU
hsa-miR-765	MIMAT0003945	UGGAGGAGAAGGAAGGUGAUG
hsa-miR-766	MIMAT0003888	ACUCCAGCCCCACAGCCUCAGC
hsa-miR-767-3p	MIMAT0003883	UCUGCUCAUACCCCAUGGUUUCU
hsa-miR-767-5p	MIMAT0003882	UGCACCAUGGUUGUCUGAGCAUG
hsa-miR-769-3p	MIMAT0003887	CUGGGAUCUCCGGGGUCUUGGUU
hsa-miR-769-5p	MIMAT0003886	UGAGACCUCUGGGUUCUGAGCU
hsa-miR-770-5p	MIMAT0003948	UCCAGUACCACGUGUCAGGGCCA
hsa-miR-802	MIMAT0004185	CAGUAACAAAGAUUCAUCCUUGU
hsa-miR-873	MIMAT0004953	GCAGGAACUUGUGAGUCUCCU
hsa-miR-874	MIMAT0004911	CUGCCCUGGCCCGAGGGACCGA
hsa-miR-875-3p	MIMAT0004923	CCUGGAAACACUGAGGUUGUG
hsa-miR-875-5p	MIMAT0004922	UAUACCUCAGUUUUAUCAGGUG
hsa-miR-876-3p	MIMAT0004925	UGGUGGUUUACAAAGUAAUUCA
hsa-miR-876-5p	MIMAT0004924	UGGAUUUCUUUGUGAAUCACCA
hsa-miR-877	MIMAT0004949	GUAGAGGAGAUGGCGCAGGG
hsa-miR-885-3p	MIMAT0004948	AGGCAGCGGGGUGUAGUGGAUA
hsa-miR-885-5p	MIMAT0004947	UCCAUUACACUACCCUGCCUCU
hsa-miR-886-3p	MIMAT0004906	CGCGGGUGCUUACUGACCCUU
hsa-miR-886-5p	MIMAT0004905	CGGGUCGGAGUUAGCUCAAGCGG
hsa-miR-887	MIMAT0004951	GUGAACGGGCGCCAUCCCGAGG
hsa-miR-888	MIMAT0004916	UACUCAAAAAGCUGUCAGUCA
hsa-miR-889	MIMAT0004921	UUAAUAUCGGACAACCAUUGU
hsa-miR-890	MIMAT0004912	UACUUGGAAAGGCAUCAGUUG
hsa-miR-891a	MIMAT0004902	UGCAACGAACCUGAGCCACUGA
hsa-miR-891b	MIMAT0004913	UGCAACUUACCUGAGUCAUUGA
hsa-miR-892a	MIMAT0004907	CACUGUGUCCUUUCUGCGUAG
hsa-miR-892b	MIMAT0004918	CACUGGCUCCUUUCUGGGUAGA
hsa-miR-921	MIMAT0004971	CUAGUGAGGGACAGAACCAGGAUUC
hsa-miR-922	MIMAT0004972	GCAGCAGAGAAUAGGACUACGUC
hsa-miR-924	MIMAT0004974	AGAGUCUUGUGAUGUCUUGC
hsa-miR-933	MIMAT0004976	UGUGCGCAGGGAGACCUCUCCC
hsa-miR-934	MIMAT0004977	UGUCUACUACUGGAGACACUGG
hsa-miR-935	MIMAT0004978	CCAGUUACCGCUUCCGCUACCGC
hsa-miR-936	MIMAT0004979	ACAGUAGAGGGAGGAAUCGCAG
hsa-miR-937	MIMAT0004980	AUCCGCGCUCUGACUCUCUGCC
hsa-miR-938	MIMAT0004981	UGCCCUUAAAGGUGAACCCAGU
hsa-miR-939	MIMAT0004982	UGGGGAGCUGAGGCUCUGGGGGUG
hsa-miR-943	MIMAT0004986	CUGACUGUUGCCGUCCUCCAG
hsa-miR-944	MIMAT0004987	AAAUUAUUGUACAUCGGAUGAG
hsa-miR-1178	MIMAT0005823	UUGCUCACUGUUCUUCCCUAG
hsa-miR-1179	MIMAT0005824	AAGCAUUCUUUCAUUGGUUGG
hsa-miR-1180	MIMAT0005825	UUUCCGGCUCGCGUGGGUGUGU
hsa-miR-1181	MIMAT0005826	CCGUCGCCGCCACCCGAGCCG
hsa-miR-1182	MIMAT0005827	GAGGGUCUUGGGAGGGAUGUGAC
hsa-miR-1183	MIMAT0005828	CACUGUAGGUGAUGGUGAGAGUGGGCA
hsa-miR-1185	MIMAT0005798	AGAGGAUACCCUUUGUAUGUU
hsa-miR-1197	MIMAT0005955	UAGGACACAUGGUCUACUUCU
hsa-miR-1200	MIMAT0005863	CUCCUGAGCCAUUCUGAGCCUC
hsa-miR-1201	MIMAT0005864	AGCCUGAUUAAACACAUGCUCUGA
hsa-miR-1203	MIMAT0005866	CCCGGAGCCAGGAUGCAGCUC
hsa-miR-1204	MIMAT0005868	UCGUGGCCUGGUCUCCAUUAU
hsa-miR-1205	MIMAT0005869	UCUGCAGGGUUUGCUUUGAG
hsa-miR-1206	MIMAT0005870	UGUUCAUGUAGAUGUUUAAGC
hsa-miR-1225-3p	MIMAT0005573	UGAGCCCCUGUGCCGCCCCCAG
hsa-miR-1226	MIMAT0005577	UCACCAGCCCUGUGUUCCCUAG
hsa-miR-1227	MIMAT0005580	CGUGCCACCCUUUUCCCCAG
hsa-miR-1228	MIMAT0005583	UCACACCUGCCUCGCCCCCC
hsa-miR-1231	MIMAT0005586	GUGUCUGGGCGGACAGCUGC
hsa-miR-1233	MIMAT0005588	UGAGCCCUGUCCUCCCGCAG
hsa-miR-1236	MIMAT0005591	CCUCUUCCCCUUGUCUCUCCAG
hsa-miR-1243	MIMAT0005894	AACUGGAUCAAUUAUAGGAGUG
hsa-miR-1244	MIMAT0005896	AAGUAGUUGGUUUGUAUGAGAUGGUU
hsa-miR-1245	MIMAT0005897	AAGUGAUCUAAAGGCCUACAU
hsa-miR-1246	MIMAT0005898	AAUGGAUUUUUGGAGCAGG
hsa-miR-1247	MIMAT0005899	ACCCGUCCCGUUCGUCCCCGGA
hsa-miR-1248	MIMAT0005900	ACCUUCUUGUAUAAGCACUGUGCUAAA
hsa-miR-1250	MIMAT0005902	ACGGUGCUGGAUGUGGCCUUU
hsa-miR-1251	MIMAT0005903	ACUCUAGCUGCCAAAGGCGCU
hsa-miR-1252	MIMAT0005944	AGAAGGAAAUUGAAUUCAUUUA
hsa-miR-1253	MIMAT0005904	AGAGAAGAAGAUCAGCCUGCA
hsa-miR-1254	MIMAT0005905	AGCCUGGAAGCUGGAGCCUGCAGU
hsa-miR-1255a	MIMAT0005906	AGGAUGAGCAAAGAAAGUAGAUU
hsa-miR-1256	MIMAT0005907	AGGCAUUGACUUCUCACUAGCU
hsa-miR-1257	MIMAT0005908	AGUGAAUGAUGGGUUCUGACC
hsa-miR-1258	MIMAT0005909	AGUUAGGAUUAGGUCGUGGAA
hsa-miR-1259	MIMAT0005910	AUAUAUGAUGACUUAGCUUUU
hsa-miR-1260	MIMAT0005911	AUCCCACCUCUGCCACCA
hsa-miR-1261	MIMAT0005913	AUGGAUAAGGCUUUGGCUU
hsa-miR-1262	MIMAT0005914	AUGGGUGAAUUUGUAGAAGGAU
hsa-miR-1263	MIMAT0005915	AUGGUACCCUGGCAUACUGAGU
hsa-miR-1266	MIMAT0005920	CCUCAGGGCUGUAGAACAGGGCU
hsa-miR-1268	MIMAT0005922	CGGGCGUGGUGGUGGGGG
hsa-miR-1269	MIMAT0005923	CUGGACUGAGCCGUGCUACUGG
hsa-miR-1271	MIMAT0005796	CUUGGCACCUAGCAAGCACUCA
hsa-miR-1272	MIMAT0005925	GAUGAUGAUGGCAGCAAAUUCUGAAA
hsa-miR-1274a	MIMAT0005927	GUCCCUGUUCAGGCGCCA
hsa-miR-1274b	MIMAT0005938	UCCCUGUUCGGGCGCCA
hsa-miR-1275	MIMAT0005929	GUGGGGGAGAGGCUGUC
hsa-miR-1276	MIMAT0005930	UAAAGAGCCCUGUGGAGACA
hsa-miR-1277	MIMAT0005933	UACGUAGAUAUAUAUGUAUUUU
hsa-miR-1278	MIMAT0005936	UAGUACUGUGCAUAUCAUCUAU
hsa-miR-1279	MIMAT0005937	UCAUAUUGCUUCUUUCU
hsa-miR-1280	MIMAT0005946	UCCCACCGCUGCCACCC
hsa-miR-1281	MIMAT0005939	UCGCCUCCUCCUCUCCC
hsa-miR-1282	MIMAT0005940	UCGUUUGCCUUUUUCUGCUU
hsa-miR-1283	MIMAT0005799	UCUACAAAGGAAAGCGCUUUCU
hsa-miR-1284	MIMAT0005941	UCUAUACAGACCCUGGCUUUUC
hsa-miR-1285	MIMAT0005876	UCUGGGCAACAAAGUGAGACCU
hsa-miR-1286	MIMAT0005877	UGCAGGACCAAGAUGAGCCCU
hsa-miR-1287	MIMAT0005878	UGCUGGAUCAGUGGUUCGAGUC
hsa-miR-1288	MIMAT0005942	UGGACUGCCCUGAUCUGGAGA
hsa-miR-1289	MIMAT0005879	UGGAGUCCAGGAAUCUGCAUUUU
hsa-miR-1290	MIMAT0005880	UGGAUUUUUGGAUCAGGGA
hsa-miR-1291	MIMAT0005881	UGGCCCUGACUGAAGACCAGCAGU
hsa-miR-1292	MIMAT0005943	UGGGAACGGGUUCCGGCAGACGCUG
hsa-miR-1293	MIMAT0005883	UGGGUGGUCUGGAGAUUUGUGC
hsa-miR-1294	MIMAT0005884	UGUGAGGUUGGCAUUGUUGUCU
hsa-miR-1296	MIMAT0005794	UUAGGGCCCUGGCUCCAUCUCC
hsa-miR-1297	MIMAT0005886	UUCAAGUAAUUCAGGUG
hsa-miR-1298	MIMAT0005800	UUCAUUCGGCUGUCCAGAUGUA
hsa-miR-1299	MIMAT0005887	UUCUGGAAUUCUGUGUGAGGGA
hsa-miR-1301	MIMAT0005797	UUGCAGCUGCCUGGGAGUGACUUC
hsa-miR-1302	MIMAT0005890	UUGGGACAUACUUAUGCUAAA
hsa-miR-1303	MIMAT0005891	UUUAGAGACGGGGUCUUGCUCU
hsa-miR-1305	MIMAT0005893	UUUUCAACUCUAAUGGGAGAGA
hsa-miR-1306	MIMAT0005950	ACGUUGGCUCUGGUGGUG
hsa-miR-1307	MIMAT0005951	ACUCGGCGUGGCGUCGGUCGUG
hsa-miR-1308	MIMAT0005947	GCAUGGGUGGUUCAGUGG
hsa-miR-1321	MIMAT0005952	CAGGGAGGUGAAUGUGAU
hsa-miR-1322	MIMAT0005953	GAUGAUGCUGCUGAUGCUG
hsa-miR-1323	MIMAT0005795	UCAAAACUGAGGGGCAUUUUCU
hsa-miR-1469	MIMAT0007347	CUCGGCGCGGGGCGCGGGCUCC
hsa-miR-1470	MIMAT0007348	GCCCUCCGCCCGUGCACCCCG
hsa-miR-1537	MIMAT0007399	AAAACCGUCUAGUUACAGUUGU
hsa-miR-1538	MIMAT0007400	CGGCCCGGGCUGCUGCUGUUCCU
hsa-miR-1539	MIMAT0007401	UCCUGCGCGUCCCAGAUGCCC
hsa-miR-1825	MIMAT0006765	UCCAGUGCCCUCCUCUCC
hsa-miR-1827	MIMAT0006767	UGAGGCAGUAGAUUGAAU
hsa-miR-1908	MIMAT0007881	CGGCGGGGACGGCGAUUGGUC
hsa-miR-1909	MIMAT0007883	CGCAGGGGCCGGGUGCUCACCG
hsa-miR-1910	MIMAT0007884	CCAGUCCUGUGCCUGCCGCCU
hsa-miR-1911	MIMAT0007885	UGAGUACCGCCAUGUCUGUUGGG
hsa-miR-1912	MIMAT0007887	UACCCAGAGCAUGCAGUGUGAA
hsa-miR-1913	MIMAT0007888	UCUGCCCCCUCCGCUGCUGCCA
hsa-miR-1914	MIMAT0007889	CCCUGUGCCCGGCCCACUUCUG
hsa-miR-1915	MIMAT0007892	CCCCAGGGCGACGCGGCGGG
hsa-miR-1973	MIMAT0009448	ACCGUGCAAAGGUAGCAUA
hsa-miR-1974	MIMAT0009449	UGGUUGUAGUCCGUGCGAGAAUA
hsa-miR-1975	MIMAT0009450	CCCCCACAACCGCGCUUGACUAGCU
hsa-miR-1976	MIMAT0009451	CCUCCUGCCCUCCUUGCUGU
hsa-miR-1977	MIMAT0009452	GAUUAGGGUGCUUAGCUGUUAA
hsa-miR-1978	MIMAT0009453	GGUUUGGUCCUAGCCUUUCUA
hsa-miR-1979	MIMAT0009454	CUCCCACUGCUUCACUUGACUA
hsa-miR-2052	MIMAT0009977	UGUUUUGAUAACAGUAAUGU
hsa-miR-2053	MIMAT0009978	GUGUUAAUUAAACCUCUAUUUAC
hsa-miR-2054	MIMAT0009979	CUGUAAUAUAAAUUUAAUUUAUU
hsa-miR-2110	MIMAT0010133	UUGGGGAAACGGCCGCUGAGUG
hsa-miR-2113	MIMAT0009206	AUUUGUGCUUGGCUCUGUCAC
hsa-miR-2114	MIMAT0011156	UAGUCCCUUCCUUGAAGCGGUC
hsa-miR-2115	MIMAT0011158	AGCUUCCAUGACUCCUGAUGGA
hsa-miR-2116	MIMAT0011160	GGUUCUUAGCAUAGGAGGUCU
hsa-miR-2117	MIMAT0011162	UGUUCUCUUUGCCAAGGACAG
hsa-miR-2276	MIMAT0011775	UCUGCAAGUGUCAGAGGCGAGG
hsa-miR-2277	MIMAT0011777	UGACAGCGCCCUGCCUGGCUC
hsa-miR-2278	MIMAT0011778	GAGAGCAGUGUGUGUUGCCUGG
hsv1-miR-H1	MIMAT0003744	UGGAAGGACGGGAAGUGGAAG
hsv1-miR-H2-3p	MIMAT0008399	CCUGAGCCAGGGACGAGUGCGACU
hsv1-miR-H2-5p	MIMAT0008398	UCGCACGCGCCCGGCACAGACU
hsv1-miR-H3	MIMAT0008400	CUGGGACUGUGCGGUUGGGA
hsv1-miR-H4-3p	MIMAT0008402	CUUGCCUGUCUAACUCGCUAGU
hsv1-miR-H4-5p	MIMAT0008401	GGUAGAGUUUGACAGGCAAGCA
hsv1-miR-H7	MIMAT0012595	AAAGGGGUCUGCAACCAAAGG
hsv1-miR-H8	MIMAT0012597	UAUAUAGGGUCAGGGGGUUC
hsv2-miR-H2	MIMAT0010205	CUGAGCCUGGGUCAUGCGCGA
hsv2-miR-H3	MIMAT0010202	UUUGGGAGUCUGCGGUUGGGAG
hsv2-miR-H4-3p	MIMAT0010204	CCGUGCUUGCCUAGCGAACUC
hsv2-miR-H4-5p	MIMAT0010203	GAGUUCACUCGGCACGCAUGC
jcv-miR-J1-3p *9	MIMAT0009148	UGCUUGAUCCAUGUCCAGAGUC
kshv-miR-K12-2	MIMAT0002183	AACUGUAGUCCGGGUCGAUCUG
kshv-miR-K12-3	MIMAT0002193	UCACAUUCUGAGGACGGCAGCGA
kshv-miR-K12-4-3p	MIMAT0002192	UAGAAUACUGAGGCCUAGCUGA
kshv-miR-K12-4-5p	MIMAT0002191	AGCUAAACCGCAGUACUCUAGG
kshv-miR-K12-5	MIMAT0002190	UAGGAUGCCUGGAACUUGCCGG
kshv-miR-K12-6-3p	MIMAT0002189	UGAUGGUUUUCGGGCUGUUGAG
kshv-miR-K12-6-5p	MIMAT0002188	CCAGCAGCACCUAAUCCAUCGG
kshv-miR-K12-7	MIMAT0002187	UGAUCCCAUGUUGCUGGCGCU
kshv-miR-K12-8	MIMAT0002186	UAGGCGCGACUGAGAGAGCACG
kshv-miR-K12-9	MIMAT0002185	CUGGGUAUACGCAGCUGCGUAA
kshv-miR-K12-11	MIMAT0002181	UUAAUGCUUAGCCUGUGUCCGA
kshv-miR-K12-12	MIMAT0003712	ACCAGGCCACCAUUCCUCUCCG
kshv-miR-K12-10a *10	MIMAT0002179	UAGUGUUGUCCCCCCGAGUGGC
kshv-miR-K12-10b *10	MIMAT0002180	UGGUGUUGUCCCCCCGAGUGGC
mcv-miR-M1-3p	MIMAT0010151	UGUGCUGGAUUCUCUUCCUGAA
mcv-miR-M1-5p	MIMAT0010150	UGGAAGAAUUUCUAGGUACACU
bkv-miR-B1-3p *9	MIMAT0009150	UGCUUGAUCCAUGUCCAGAGUC
bkv-miR-B1-5p	MIMAT0009149	AUCUGAGACUUGGGAAGAGCAU
ebv-miR-BART1-3p	MIMAT0003390	UAGCACCGCUAUCCACUAUGUC
ebv-miR-BART1-5p	MIMAT0000999	UCUUAGUGGAAGUGACGUGCUGUG
ebv-miR-BART2-3p	MIMAT0004744	AAGGAGCGAUUUGGAGAAAAUAAA
ebv-miR-BART2-5p	MIMAT0001000	UAUUUUCUGCAUUCGCCCUUGC
ebv-miR-BART3	MIMAT0003411	CGCACCACUAGUCACCAGGUGU
ebv-miR-BART4	MIMAT0003412	GACCUGAUGCUGCUGGUGUGCU
ebv-miR-BART5	MIMAT0003413	CAAGGUGAAUAUAGCUGCCCAUCG
ebv-miR-BART6-3p	MIMAT0003415	CGGGGAUCGGACUAGCCUUAGA
ebv-miR-BART6-5p	MIMAT0003414	UAAGGUUGGUCCAAUCCAUAGG
ebv-miR-BART7	MIMAT0003416	CAUCAUAGUCCAGUGUCCAGGG
ebv-miR-BART8	MIMAT0003417	UACGGUUUCCUAGAUUGUACAG
ebv-miR-BART9	MIMAT0003419	UAACACUUCAUGGGUCCCGUAGU
ebv-miR-BART10	MIMAT0003420	UACAUAACCAUGGAGUUGGCUGU
ebv-miR-BART11-3p	MIMAT0003422	ACGCACACCAGGCUGACUGCC
ebv-miR-BART11-5p	MIMAT0003421	UCAGACAGUUUGGUGCGCUAGUUG
ebv-miR-BART12	MIMAT0003423	UCCUGUGGUGUUUGGUGUGGUU
ebv-miR-BART13	MIMAT0003424	UGUAACUUGCCAGGGACGGCUGA
ebv-miR-BART14	MIMAT0003426	UAAAUGCUGCAGUAGUAGGGAU
ebv-miR-BART15	MIMAT0003713	GUCAGUGGUUUUGUUUCCUUGA
ebv-miR-BART16	MIMAT0003714	UUAGAUAGAGUGGGUGUGUGCUCU
ebv-miR-BART17-3p	MIMAT0003716	UGUAUGCCUGGUGUCCCCUUAGU
ebv-miR-BART17-5p	MIMAT0003715	UAAGAGGACGCAGGCAUACAAG
ebv-miR-BART18-3p	MIMAT0004835	UAUCGGAAGUUUGGGCUUCGUC
ebv-miR-BART18-5p	MIMAT0003717	UCAAGUUCGCACUUCCUAUACA
ebv-miR-BART19-3p	MIMAT0003718	UUUUGUUUGCUUGGGAAUGCU
ebv-miR-BART19-5p	MIMAT0004836	ACAUUCCCCGCAAACAUGACAUG
ebv-miR-BART20-3p	MIMAT0003720	CAUGAAGGCACAGCCUGUUACC
ebv-miR-BART20-5p	MIMAT0003719	UAGCAGGCAUGUCUUCAUUCC
ebv-miR-BART21-3p	MIMAT0010131	CUAGUUGUGCCCACUGGUGUUU
ebv-miR-BART21-5p	MIMAT0010130	UCACUAGUGAAGGCAACUAAC
ebv-miR-BART22	MIMAT0010132	UUACAAAGUCAUGGUCUAGUAGU
ebv-miR-BHRF1-1	MIMAT0000995	UAACCUGAUCAGCCCCGGAGUU
ebv-miR-BHRF1-2	MIMAT0000997	UAUCUUUUGCGGCAGAAAUUGA
ebv-miR-BHRF1-3	MIMAT0000998	UAACGGGAAGUGUGUAAGCACA
hcmv-miR-UL22A	MIMAT0001574	UAACUAGCCUUCCCGUGAGA
hcmv-miR-UL36	MIMAT0001576	UCGUUGAAGACACCUGGAAAGA
hcmv-miR-UL70-3p	MIMAT0003343	GGGGAUGGGCUGGCGCGCGG
hcmv-miR-UL70-5p	MIMAT0003342	UGCGUCUCGGCCUCGUCCAGA
hcmv-miR-UL112	MIMAT0001577	AAGUGACGGUGAGAUCCAGGCU
hcmv-miR-UL148D	MIMAT0001578	UCGUCCUCCCCUUCUUCACCG
hcmv-miR-US4	MIMAT0003341	CGACAUGGACGUGCAGGGGGAU
hcmv-miR-US5-1	MIMAT0001579	UGACAAGCCUGACGAGAGCGU
hcmv-miR-US5-2	MIMAT0001580	UUAUGAUAGGUGUGACGAUGUC
hcmv-miR-US25-1	MIMAT0001581	AACCGCUCAGUGGCUCGGACC
hcmv-miR-US25-2-3p	MIMAT0001583	AUCCACUUGGAGAGCUCCCGCGG
hcmv-miR-US25-2-5p	MIMAT0001582	AGCGGUCUGUUCAGGUGGAUGA
hcmv-miR-US33-3p	MIMAT0004756	UCACGGUCCGAGCACAUCCA
hcmv-miR-US33-5p	MIMAT0001584	GAUUGUGCCCGGACCGUGGGCG
hiv1-miR-H1	MIMAT0004480	CCAGGGAGGCGUGCCUGGGC
hiv1-miR-N367	MIMAT0004478	ACUGACCUUUGGAUGGUGCUUCAA
hiv1-miR-TAR-3p	MIMAT0006017	UCUCUGGCUAACUAGGGAACCCA
Internal Reference Genes
ACTB	NM_001101.2	TGCAGAAGGAGATCACTGCCCTGGCACCCAGCACAATGAAGATCAAGATCATTGCTCCTCCTGAGCGCAAGTACTCCGTGTGGATCGGCGGCTCCATCCT
B2M	NM_004048.2	CGGGCATTCCTGAAGCTGACAGCATTCGGGCCGAGATGTCTCGCTCCGTGGCCTTAGCTGTGCTCGCGCTACTCTCTCTTTCTGGCCTGGAGGCTATCCA
GAPDH	NM_002046.3	TCCTCCTGTTCGACAGTCAGCCGCATCTTCTTTTGCGTCGCCAGCCGAGCCACATCGCTCAGACACCATGGGGAAGGTGAAGGTCGGAGTCAACGGATTT
RPL19	NM_000981.3	CCAATGCCCGAATGCCAGAGAAGGTCACATGGATGAGGAGAATGAGGATTTTGCGCCGGCTGCTCAGAAGATACCGTGAATCTAAGAAGATCGATCGCCA
RPLP0	NM_001002.3	CGAAATGTTTCATTGTGGGAGCAGACAATGTGGGCTCCAAGCAGATGCAGCAGATCCGCATGTCCCTTCGCGGGAAGGCTGTGGTGCTGATGGGCAAGAA
