# Supplementary material for: Recapitulation of Tumor Heterogeneity and Molecular Signatures in a 3D Brain Cancer Model with Decreased Sensitivity to Histone Deacetylase Inhibition
Source: PLoS One. 2012 Dec 18;7(12):e52335. doi: 10.1371/journal.pone.0052335 (PMC3525561; doi:10.1371/journal.pone.0052335)
Supplement: Table S7 — Full list genes differentially expressed U87 tumor vs. 2d vs. 3d. (XLS) [file pone.0052335.s008.xls]

## Sheet: u872d3dtumour diff genes
Probe Set ID	Gene Symbol	Corrected p-value	Fold change([2D] vs [Tumour])	Regulation([2D]	Fold change([RCCS] vs [Tumour])	Regulation([RCCS]	2d:RCCS ratio
209170_s_at	GPM6B	2.221e-42	299.886	down	1.14049	up	262.945
209167_at	GPM6B	7.9257e-41	309.87	down	1.20618	up	256.903
204469_at	PTPRZ1	6.43353e-39	376.371	down	1.53958	down	244.463
209469_at	GPM6A	1.20462e-31	181.38	down	1.05437	down	172.026
209470_s_at	GPM6A	1.7861e-30	163.115	down	1.1456	up	142.383
209169_at	GPM6B	3.79697e-39	122.19	down	1.23724	up	98.7601
228038_at	SOX2	6.2994e-28	100.909	down	1.55154	up	65.0382
209686_at	S100B	6.62035e-27	80.0143	down	1.24087	up	64.4826
205030_at	FABP7	1.06485e-28	89.3257	down	1.53556	up	58.1713
209168_at	GPM6B	1.15669e-36	84.8874	down	1.55216	up	54.6897
209278_s_at	TFPI2	1.01485e-14	51.3576	up	1.05955	up	48.4709
205029_s_at	FABP7	6.85799e-27	75.6788	down	1.58739	up	47.6749
214023_x_at	TUBB2B	1.0202e-28	83.045	down	1.86935	down	44.4245
221933_at	NLGN4X	1.82484e-27	43.3538	down	1.18735	down	36.5133
204105_s_at	NRCAM	8.80747e-30	46.8146	down	1.38442	down	33.8153
209618_at	CTNND2	8.3529e-26	33.9046	down	1.04993	up	32.2922
218824_at	PNMAL1	2.43892e-26	29.6926	down	1.01782	up	29.1728
203131_at	PDGFRA	6.87667e-12	27.2215	down	1.00498	up	27.0866
209617_s_at	CTNND2	1.15163e-28	36.0545	down	1.45387	down	24.799
229281_at	NPAS3	5.0274e-36	37.1566	down	1.531	down	24.2694
212560_at	SORL1	6.65061e-24	35.1195	down	1.50659	up	23.3106
225619_at	SLAIN1	5.1878e-24	26.5855	down	1.16572	down	22.8061
200795_at	SPARCL1	1.8793e-41	246.647	down	11.2691	down	21.8869
209277_at	TFPI2	9.67172e-16	22.3281	up	1.02621	up	21.7578
218087_s_at	SORBS1	2.445e-28	38.4216	down	1.8087	down	21.2427
213721_at	SOX2	3.7292e-24	22.3838	down	1.11983	down	19.9886
229302_at	TMEM178	6.08408e-20	21.9405	down	1.16385	up	18.8516
213155_at	WSCD1	8.11404e-27	27.5513	down	1.47716	down	18.6515
206826_at	PMP2	5.64675e-35	315.274	down	17.0788	down	18.4599
209504_s_at	PLEKHB1	1.00541e-26	39.0001	down	2.13006	down	18.3094
202376_at	SERPINA3	9.54412e-18	31.0883	down	1.72875	down	17.9831
203178_at	GATM	4.37334e-30	43.5187	down	2.42203	down	17.9678
216733_s_at	GATM	2.6804e-24	31.4402	down	1.76628	down	17.8002
203548_s_at	LPL	1.45882e-17	24.1774	down	1.42408	up	16.9775
217757_at	A2M	3.01462e-32	47.7202	down	2.85152	down	16.735
203562_at	FEZ1	3.6547e-30	37.6505	down	2.29685	down	16.3922
205767_at	EREG	3.2582e-14	17.3474	up	1.06269	down	16.324
1554007_at		4.1259e-23	20.1065	down	1.23957	up	16.2205
228335_at	CLDN11	1.16933e-12	23.6235	down	1.47828	down	15.9804
204420_at	FOSL1	4.21508e-33	21.2962	up	1.39205	up	15.2984
227498_at	SOX6	5.78039e-31	46.0088	down	3.0676	down	14.9983
231898_x_at	SOX2OT	7.72581e-26	62.7924	down	4.21255	up	14.906
212148_at	PBX1	2.58536e-17	15.8532	down	1.07761	up	14.7114
209283_at	CRYAB	2.41923e-17	15.8146	down	1.08575	up	14.5656
201427_s_at	SEPP1	5.56128e-24	49.6142	down	3.41238	down	14.5395
212636_at	QKI	1.38484e-22	15.7922	down	1.09499	down	14.4222
212681_at	EPB41L3	1.35281e-20	18.3261	down	1.27591	up	14.3631
205828_at	MMP3	1.16049e-21	15.0486	up	1.05358	up	14.2832
211597_s_at	HOPX	8.60247e-19	32.8909	down	2.38232	down	13.8062
223044_at	SLC40A1	1.15276e-36	38.3781	down	2.78896	down	13.7607
203549_s_at	LPL	1.35174e-17	17.6359	down	1.29216	up	13.6484
230412_at	NPAS3	4.32199e-32	19.0572	down	1.39822	down	13.6297
205651_x_at	RAPGEF4	6.14138e-20	15.6533	down	1.16996	up	13.3794
225540_at	MAP2	1.50461e-31	33.9271	down	2.62204	down	12.9392
204273_at	EDNRB	1.38989e-24	45.0602	down	3.51969	up	12.8023
204298_s_at	LOX	2.57996e-16	16.9026	up	1.3207	up	12.7982
230964_at	FREM2	3.17963e-13	13.6692	down	1.07034	down	12.7708
215290_at		4.10801e-24	21.2638	down	1.72063	down	12.3582
215446_s_at	LOX	9.34834e-11	14.2071	up	1.15048	down	12.3488
206710_s_at	EPB41L3	9.13055e-20	20.1272	down	1.63476	up	12.312
228731_at		2.99951e-19	14.2158	down	1.15607	down	12.2966
209883_at	GLT25D2	5.51411e-21	12.5187	down	1.02056	up	12.2665
1553995_a_at	NT5E	2.52544e-16	12.6062	up	1.05236	down	11.9789
205003_at	DOCK4	3.48316e-24	14.067	down	1.17758	down	11.9456
225207_at	PDK4	4.14875e-16	13.7083	down	1.15319	down	11.8873
224941_at	PAPPA	2.428e-14	16.0078	up	1.35042	up	11.8539
238850_at	LOC645323	3.79695e-25	17.7992	down	1.52112	up	11.7014
203434_s_at	MME	5.93593e-28	24.0697	up	2.05726	up	11.6998
203632_s_at	GPRC5B	2.15222e-24	16.8839	down	1.44939	down	11.649
217388_s_at	KYNU	5.32132e-11	13.902	up	1.21201	down	11.4702
203418_at	CCNA2	1.32683e-23	12.4557	up	1.09107	down	11.416
243672_at	SALL3	1.10408e-17	23.8672	down	2.12223	down	11.2463
209466_x_at	PTN	9.91181e-20	11.7369	down	1.04419	up	11.2401
211737_x_at	PTN	1.1615e-18	11.7337	down	1.05866	up	11.0835
213395_at	MLC1	6.61439e-18	14.9629	down	1.35263	down	11.0621
214761_at	ZNF423	5.04633e-22	18.185	down	1.65181	down	11.0092
221088_s_at	PPP1R9A	4.94977e-31	12.207	down	1.12594	down	10.8416
204072_s_at	FRY	1.19071e-26	16.5361	down	1.53968	down	10.7399
218084_x_at	FXYD5	4.2433e-20	10.9053	up	1.02327	up	10.6572
203764_at	DLGAP5	1.89968e-15	11.3527	up	1.0686	up	10.6239
232278_s_at	DEPDC1	3.01236e-36	22.2377	up	2.09436	up	10.6179
209737_at	MAGI2	8.91668e-27	11.3362	down	1.08681	down	10.4308
209871_s_at	APBA2	1.82449e-20	11.0219	down	1.09714	up	10.046
225016_at	APCDD1	2.34772e-30	27.4001	down	2.74841	down	9.96944
229380_at		1.82546e-17	11.4139	down	1.15202	down	9.90777
202870_s_at	CDC20	8.14733e-15	10.1993	up	1.03535	up	9.85106
1554408_a_at	TK1	9.92477e-33	9.86383	up	1.00576	up	9.8073
235127_at	PMP2	3.05119e-27	86.9087	down	8.95725	down	9.70262
202411_at	IFI27	3.73834e-14	9.96378	down	1.03264	up	9.64882
220316_at	NPAS3	1.03941e-27	12.8753	down	1.33946	down	9.61229
228067_at	C2orf55	1.13662e-21	16.0772	down	1.67513	down	9.5976
228494_at	PPP1R9A	6.60476e-21	15.2782	down	1.59576	up	9.57426
44783_s_at	HEY1	2.07354e-27	23.5014	down	2.45723	up	9.56421
202898_at	SDC3	7.96305e-29	19.796	down	2.08154	down	9.51028
223785_at	FANCI	6.18e-43	10.4866	up	1.10347	up	9.50334
205278_at	GAD1	1.13364e-09	11.2613	down	1.1852	down	9.50158
227499_at		6.46429e-25	12.2709	down	1.30097	down	9.43215
209773_s_at	RRM2	1.58353e-22	18.1066	up	1.92554	up	9.4034
222557_at	STMN3	9.16769e-27	15.3059	down	1.64672	down	9.29478
231166_at	GPR155	2.83106e-21	12.4672	down	1.3621	down	9.15288
226591_at	SNRPN	1.25768e-28	27.5803	down	3.02709	down	9.11114
201236_s_at	BTG2	6.68606e-27	9.03894	down	1.00854	down	8.96244
207761_s_at	METTL7A	1.16477e-19	13.6866	down	1.52765	down	8.95928
228831_s_at	GNG7	2.84409e-19	12.0075	down	1.34949	down	8.89784
203961_at	NEBL	6.81786e-10	10.0856	down	1.13994	up	8.84749
205109_s_at	ARHGEF4	1.01657e-20	11.1526	down	1.26377	down	8.82492
219555_s_at	CENPN	2.38831e-22	9.21006	up	1.05185	up	8.75602
207996_s_at	C18orf1	2.68141e-21	13.3249	down	1.52587	up	8.73265
204475_at	MMP1	7.03324e-18	14.8752	up	1.7218	up	8.63931
209839_at	DNM3	9.01169e-11	9.39595	down	1.09154	down	8.60796
214247_s_at	DKK3	1.2816e-10	10.0979	down	1.1924	up	8.46852
209891_at	SPC25	1.63223e-21	11.8273	up	1.40649	down	8.40907
235798_at	TMEM170B	2.14445e-21	8.58158	down	1.02948	up	8.33587
224252_s_at	FXYD5	1.19464e-18	9.33485	up	1.12623	up	8.28855
224940_s_at	PAPPA	9.13996e-14	14.358	up	1.74774	up	8.21518
213909_at	LRRC15	4.38925e-17	8.29902	up	1.0132	up	8.19089
209493_at	PDZD2	1.95997e-12	13.1939	down	1.61336	up	8.17788
225123_at		9.31584e-30	24.1663	down	2.97435	up	8.12489
219574_at		2.44782e-20	8.88497	down	1.0953	up	8.11191
210198_s_at	PLP1	1.14091e-22	72.199	down	8.92694	down	8.08776
212021_s_at	MKI67	8.99582e-20	8.38729	up	1.06084	up	7.90627
225511_at	GPRC5B	1.22945e-25	10.3559	down	1.31407	down	7.88075
230785_at		1.53322e-12	10.8137	down	1.37422	down	7.86898
211519_s_at	KIF2C	8.508e-23	8.70529	up	1.1101	down	7.84188
212558_at	SPRY1	4.28795e-16	8.00727	down	1.02203	up	7.8347
222958_s_at	DEPDC1	4.51904e-30	19.5583	up	2.51752	up	7.76888
203509_at	SORL1	1.63464e-19	9.83657	down	1.26739	down	7.76129
223075_s_at	AIF1L	6.8335e-18	12.8141	down	1.65197	up	7.75688
228658_at	MIAT	9.18646e-15	14.8482	down	1.9369	down	7.66597
223468_s_at	RGMA	6.91166e-18	12.6606	down	1.65204	down	7.66359
232523_at	MEGF10	4.75182e-16	19.6319	down	2.56426	down	7.65597
1552619_a_at	ANLN	5.99274e-18	10.4258	up	1.36231	up	7.65302
202954_at	UBE2C	1.50778e-15	9.04699	up	1.18294	up	7.64788
228486_at	SLC44A1	7.8918e-17	12.4735	down	1.63244	down	7.641
218468_s_at	GREM1	6.64171e-09	9.91245	up	1.29863	down	7.63303
215708_s_at	PRIM2	5.97181e-27	7.73058	up	1.01408	down	7.62327
212472_at	MICAL2	2.34105e-26	11.9347	up	1.57325	up	7.58605
225996_at	LONRF2	3.57892e-18	13.2763	down	1.75559	up	7.5623
212599_at	AUTS2	1.40564e-14	12.391	down	1.64096	up	7.55104
201890_at	RRM2	1.69831e-12	9.53932	up	1.26519	up	7.53985
205593_s_at	PDE9A	2.62801e-19	8.12149	down	1.07744	down	7.53776
226909_at	ZNF518B	2.59924e-21	7.49059	down	1.00296	down	7.46852
202628_s_at	SERPINE1	6.62436e-12	10.2815	up	1.37817	up	7.46022
225687_at	FAM83D	1.70835e-17	11.652	up	1.56662	up	7.43768
228218_at		2.20246e-25	19.0824	down	2.56773	down	7.43165
228708_at	RAB27B	1.08207e-11	10.4417	up	1.40854	up	7.41318
227209_at	CNTN1	2.17997e-13	16.8103	down	2.28101	down	7.36966
218319_at	PELI1	1.00587e-24	9.07095	down	1.23182	down	7.36386
209348_s_at	MAF	1.45936e-25	16.5369	down	2.24983	up	7.35028
205475_at	SCRG1	1.80419e-31	70.4978	down	9.60785	down	7.33753
1553105_s_at	DSG2	1.1655e-14	8.40269	up	1.14866	down	7.31519
202444_s_at	ERLIN1	1.09825e-29	10.2724	up	1.41174	up	7.27641
235728_at	ZFP3	4.57679e-34	10.7982	down	1.4916	up	7.23934
239082_at		6.36959e-30	19.2377	down	2.66278	down	7.22465
1564838_a_at	LOC151760	3.99639e-16	7.58001	up	1.05359	down	7.19448
227081_at	DNALI1	1.07891e-19	8.27538	down	1.1538	down	7.17231
219871_at	FLJ13197	1.09371e-25	9.97565	down	1.39296	down	7.16149
230403_at		1.38817e-30	9.5273	down	1.33154	down	7.15511
217627_at	ZNF573	1.60596e-18	7.96421	down	1.11522	down	7.14139
206247_at	MICB	6.91266e-20	7.25554	up	1.02162	up	7.102
235088_at	C4orf46	2.7139e-29	7.74737	up	1.09248	up	7.09154
205893_at	NLGN1	3.29869e-14	8.61498	down	1.21771	down	7.07473
229580_at		1.08884e-09	7.10302	down	1.00976	up	7.03434
203820_s_at	IGF2BP3	6.84162e-09	8.81276	up	1.26001	up	6.9942
214710_s_at	CCNB1	1.69477e-15	9.06978	up	1.30376	up	6.95661
236029_at	FAT3	7.26597e-13	13.6158	down	1.96304	up	6.93606
206028_s_at	MERTK	1.25678e-19	8.62434	down	1.24545	down	6.92469
209709_s_at	HMMR	1.66696e-24	11.5368	up	1.67338	up	6.8943
226490_at	NHSL1	8.70691e-14	7.05308	down	1.02759	up	6.86371
203066_at	GALNAC4S-6ST	5.9751e-14	7.31256	down	1.06854	down	6.84351
209197_at	SYT11	1.26855e-20	7.64725	down	1.11763	down	6.84241
242871_at	PAQR5	1.09019e-14	7.19812	up	1.05289	down	6.83654
204614_at	SERPINB2	1.45015e-13	7.37333	up	1.08083	up	6.82192
210663_s_at	KYNU	2.73665e-14	7.51878	up	1.10982	up	6.77478
218829_s_at	CHD7	2.03747e-19	8.63979	down	1.28107	up	6.74418
204471_at	GAP43	6.45822e-21	27.3504	down	4.0567	down	6.74203
239611_at		1.67845e-28	11.7158	down	1.73798	down	6.74104
226186_at	TMOD2	1.86379e-22	10.934	down	1.63449	down	6.68956
218589_at	P2RY5	8.18814e-21	6.90314	down	1.03414	down	6.67527
224942_at	PAPPA	1.75239e-14	9.6525	up	1.44649	up	6.67306
239999_at	C21orf34	9.82359e-16	6.83829	down	1.02625	up	6.6634
225627_s_at	CACHD1	9.5315e-16	8.21035	down	1.23669	down	6.63899
228082_at	ASAM	5.0671e-27	11.852	up	1.78525	up	6.63882
209464_at	AURKB	4.58002e-16	7.53483	up	1.13539	down	6.63632
209994_s_at	ABCB1 /// ABCB4	6.18388e-22	7.52838	down	1.1355	down	6.63003
212022_s_at	MKI67	1.18161e-18	8.61952	up	1.31012	down	6.57917
218115_at	ASF1B	1.30587e-30	7.81229	up	1.1894	down	6.56825
203608_at	ALDH5A1	1.37463e-17	12.5469	down	1.91531	up	6.55084
227822_at	ZNF605	5.47513e-22	6.71215	down	1.02524	down	6.54694
204128_s_at	RFC3	3.18543e-21	7.39376	up	1.1316	down	6.53391
204709_s_at	KIF23	1.90589e-19	11.745	up	1.80014	up	6.52453
209465_x_at	PTN	6.72619e-14	6.91678	down	1.06239	up	6.51058
211980_at	COL4A1	3.3383e-10	9.35723	down	1.44373	down	6.48131
235385_at		9.06423e-23	8.99822	down	1.39767	down	6.438
207165_at	HMMR	6.10211e-18	10.0657	up	1.5646	up	6.43343
211776_s_at	EPB41L3	2.01904e-16	9.73488	down	1.51431	up	6.42857
227909_at	NCRNA00086 /// NCRNA00087	5.24876e-13	6.51428	down	1.01566	up	6.41386
203755_at	BUB1B	2.32088e-11	6.55273	up	1.02188	up	6.41245
219990_at	E2F8	1.18539e-22	9.33077	up	1.45703	up	6.40398
219415_at	TTYH1	4.93923e-29	21.6448	down	3.38207	down	6.39986
219643_at	LRP1B	2.31311e-15	6.4918	down	1.01695	down	6.38363
213201_s_at	TNNT1	1.16005e-22	10.0348	up	1.57248	up	6.38149
226039_at	MGAT4A	1.88901e-22	9.52694	down	1.49439	down	6.37515
227440_at	ANKS1B	1.35355e-16	8.93093	down	1.40172	down	6.37143
202800_at	SLC1A3	2.76503e-15	9.12027	down	1.43678	down	6.34773
228562_at		9.34989e-25	6.39898	down	1.01172	up	6.32486
218839_at	HEY1	1.75401e-24	17.0695	down	2.69983	up	6.32244
1569607_s_at	ANKRD20A1	4.57891e-23	22.5596	down	3.57801	down	6.30507
220651_s_at	MCM10	2.48619e-14	8.50565	up	1.3502	down	6.29957
230875_s_at	ATP11A	1.72564e-19	10.1283	down	1.60844	down	6.29696
210657_s_at		1.45872e-11	7.08627	down	1.12559	down	6.29563
210334_x_at	BIRC5	7.54632e-21	6.32436	up	1.01008	down	6.26123
215001_s_at	GLUL	1.15994e-18	8.44175	down	1.34882	down	6.25862
210052_s_at	TPX2	4.29712e-16	10.7189	up	1.71829	down	6.23812
230272_at	LOC645323	9.0304e-23	16.6768	down	2.67467	up	6.23508
209859_at	TRIM9	6.22191e-24	13.8097	down	2.22095	down	6.21796
218974_at	SOBP	6.5003e-25	17.0919	down	2.74999	down	6.21527
221258_s_at	KIF18A	2.44199e-20	7.91724	up	1.27659	up	6.20185
222608_s_at	ANLN	2.09992e-14	8.25291	up	1.33731	up	6.17129
218726_at	HJURP	8.96915e-17	7.72811	up	1.25386	down	6.16345
205970_at	MT3	6.18267e-23	19.6065	down	3.18171	down	6.16226
1553994_at	NT5E	6.22482e-14	8.16744	up	1.32648	up	6.15724
238681_at	GDPD1	5.1291e-20	6.81177	down	1.11077	up	6.13246
220999_s_at	CYFIP2	1.04587e-18	6.66721	down	1.08822	down	6.12669
203962_s_at	NEBL	7.40788e-09	7.88012	down	1.29041	up	6.10666
210367_s_at	PTGES	1.29726e-15	9.09773	up	1.49029	up	6.10467
242579_at	BMPR1B	1.78358e-10	6.61188	down	1.08517	down	6.09297
212151_at	PBX1	2.59391e-15	6.78226	down	1.11408	up	6.0878
227399_at	VGLL3	1.4503e-11	7.15452	up	1.17527	down	6.08754
228600_x_at	C7orf46	2.34724e-22	6.24486	down	1.02738	down	6.07841
218404_at	SNX10	8.40648e-10	8.86511	down	1.46013	up	6.07145
204271_s_at	EDNRB	1.0352e-20	14.2126	down	2.34337	up	6.06502
218542_at	CEP55	2.53791e-26	17.8877	up	2.95012	up	6.06338
200965_s_at	ABLIM1	1.31931e-19	11.7945	down	1.9499	down	6.04875
229586_at	CHD9	7.33137e-34	6.43259	down	1.06634	down	6.03241
218349_s_at	ZWILCH	1.21219e-18	6.45152	up	1.07079	up	6.025
207510_at	BDKRB1	9.96151e-19	7.58776	up	1.26017	up	6.02121
212328_at	LIMCH1	4.83476e-08	6.14671	down	1.02122	up	6.01897
210136_at	MBP	2.69186e-12	7.95967	down	1.32321	down	6.01542
227997_at	IL17RD	6.84704e-16	9.28769	down	1.55055	down	5.98995
202095_s_at	BIRC5	1.08179e-09	6.24656	up	1.04327	down	5.98749
237215_s_at	TFRC	9.4903e-22	6.71601	up	1.12349	down	5.97781
229114_at	GAB1	1.59669e-22	7.7604	down	1.30028	down	5.96823
210567_s_at	SKP2	7.2357e-24	8.1278	up	1.36568	down	5.95145
209642_at	BUB1	5.47535e-11	6.84907	up	1.15339	up	5.93823
205373_at	CTNNA2	1.49352e-14	10.7215	down	1.80776	down	5.93082
239533_at	GPR155	2.51717e-28	12.5283	down	2.11251	down	5.93055
203929_s_at	MAPT	7.80796e-27	13.9455	down	2.35758	down	5.91516
238009_at		2.82391e-14	6.48822	down	1.0977	down	5.91075
231227_at		2.15957e-14	8.13913	up	1.37898	up	5.90229
203435_s_at	MME	8.48446e-26	9.91494	up	1.68034	up	5.90054
203939_at	NT5E	3.65227e-08	8.29824	up	1.40891	down	5.88982
204199_at	RALGPS1	9.13749e-20	6.05525	down	1.02949	down	5.88178
213067_at	MYH10	8.64594e-29	8.53767	down	1.45515	down	5.86723
223229_at	UBE2T	4.93294e-12	6.52878	up	1.11678	down	5.84605
219558_at	ATP13A3	2.445e-28	6.07801	up	1.04326	down	5.82599
209030_s_at	CADM1	6.89962e-17	7.56777	down	1.29903	up	5.8257
1558700_s_at	ZNF260	4.98176e-12	6.2878	down	1.08736	up	5.7826
218663_at	NCAPG	5.2476e-10	6.22959	up	1.08611	down	5.73569
231361_at	NLGN1	3.01208e-13	5.78747	down	1.0108	up	5.72564
201540_at	FHL1	1.11104e-19	9.27794	down	1.62531	down	5.7084
1569661_at		1.27045e-23	5.95696	down	1.0447	up	5.70209
211080_s_at	NEK2	1.6568e-22	7.23696	up	1.26942	down	5.70099
204519_s_at	PLLP	9.80273e-12	8.59475	down	1.51046	down	5.69016
218803_at	CHFR	1.80175e-17	5.92208	down	1.04514	down	5.66628
213375_s_at	N4BP2L1	2.83018e-25	8.56925	down	1.51277	down	5.66462
238919_at		2.59902e-11	8.05886	down	1.42774	down	5.6445
203903_s_at	HEPH	7.01371e-11	6.40507	down	1.14049	up	5.61606
209714_s_at	CDKN3	7.8656e-21	10.8841	up	1.93847	up	5.61478
229623_at	FLJ12993	3.97977e-28	14.8142	down	2.6395	up	5.6125
221520_s_at	CDCA8	2.11532e-19	5.72403	up	1.02079	up	5.60744
227439_at	ANKS1B	1.50966e-17	12.1992	down	2.17604	up	5.60617
218899_s_at	BAALC	1.16178e-07	6.81561	down	1.21664	down	5.60197
1561956_at		2.92449e-33	14.6516	down	2.6237	down	5.58432
235494_at		2.05569e-22	14.2557	down	2.55752	down	5.57405
214077_x_at	MEIS3P1	5.45382e-17	5.77654	down	1.03642	up	5.57357
203917_at	CXADR	3.81053e-09	6.20997	down	1.11823	down	5.55338
203697_at	FRZB	4.88911e-19	11.3583	down	2.0458	down	5.55198
212372_at	MYH10	1.45894e-10	6.73843	down	1.21459	down	5.54789
209292_at	ID4	2.16105e-25	33.4262	down	6.03162	down	5.54183
235977_at	LONRF2	2.97059e-19	8.74334	down	1.57866	down	5.53844
212473_s_at	MICAL2	2.96969e-13	8.25895	up	1.49175	up	5.53643
227099_s_at	LOC387763	6.80263e-24	14.8547	down	2.68587	down	5.53069
229700_at	ZNF738	1.3394e-10	5.60645	down	1.01573	up	5.51963
1554885_a_at	PRIM2	1.54422e-27	5.97985	up	1.08378	down	5.51761
1559455_at		3.44806e-26	6.10316	down	1.1067	up	5.51471
215509_s_at	BUB1	8.40153e-23	8.44324	up	1.53671	down	5.49438
242239_at		3.70549e-30	10.0871	down	1.84052	down	5.48058
228128_x_at	PAPPA	1.24617e-13	13.2256	up	2.41564	up	5.47498
204249_s_at	LMO2	3.04854e-30	24.366	down	4.45093	down	5.47436
204033_at	TRIP13	1.52607e-17	8.81348	up	1.61035	up	5.47304
209408_at	KIF2C	4.42942e-13	5.72092	up	1.04533	up	5.47283
228186_s_at	RSPO3	2.75982e-09	5.56124	up	1.01713	down	5.46761
204822_at	TTK	4.03402e-08	5.71468	up	1.0458	up	5.46443
203967_at	CDC6	1.60418e-28	11.6494	up	2.13485	up	5.4568
205363_at	BBOX1	3.30137e-11	9.45119	down	1.73228	down	5.45594
219670_at	BEND5	4.70782e-26	7.98562	down	1.4687	up	5.43722
202338_at	TK1	1.13884e-32	8.26405	up	1.52051	up	5.43504
235561_at		1.91686e-21	8.48254	down	1.56234	down	5.42938
201389_at	ITGA5	1.34429e-16	7.11616	up	1.31263	down	5.42129
202765_s_at	FBN1	3.65089e-22	10.1727	up	1.87739	up	5.41855
232195_at	GPR158	1.69793e-22	11.5505	down	2.13908	down	5.39976
236957_at	CDCA2	1.00651e-29	6.63842	up	1.23167	down	5.38976
213789_at		1.32026e-24	5.71074	up	1.06083	up	5.38329
236335_at		3.4444e-14	9.06013	down	1.68448	up	5.37858
205871_at	PLGLB1 /// PLGLB2	1.52435e-24	6.59847	down	1.23042	down	5.36277
227210_at		2.1099e-17	7.48556	down	1.39803	up	5.35437
229053_at	SYT17	2.01983e-26	15.9243	down	2.99127	down	5.32358
213425_at	WNT5A	5.96835e-09	6.20166	up	1.16535	up	5.3217
219502_at	NEIL3	3.63036e-24	6.47046	up	1.21783	up	5.31311
227082_at		1.29445e-31	11.4744	down	2.17037	down	5.28683
207419_s_at	RAC2	3.00585e-12	6.1808	up	1.17204	down	5.27352
201292_at	TOP2A	1.76721e-08	6.25958	up	1.18804	up	5.26885
213348_at	CDKN1C	2.37585e-11	5.66383	down	1.07653	down	5.26117
209200_at	MEF2C	8.26109e-19	8.07031	down	1.53472	down	5.25847
209291_at	ID4	8.10364e-31	37.8817	down	7.20447	down	5.25808
219148_at	PBK	2.57342e-07	6.57048	up	1.25406	down	5.23935
221436_s_at	CDCA3	4.14928e-24	5.73051	up	1.09441	down	5.23619
202705_at	CCNB2	4.60733e-13	7.31187	up	1.39677	up	5.23484
228214_at	SOX6	4.53114e-27	18.8581	down	3.61934	down	5.21038
202724_s_at	FOXO1	6.76645e-18	5.23773	down	1.00651	up	5.20387
208079_s_at	AURKA	4.13539e-19	10.1103	up	1.94513	up	5.19773
221645_s_at	ZNF83	3.99682e-11	5.50471	down	1.06012	up	5.19254
232226_at	LRRC4C	3.59852e-22	13.0974	down	2.52488	down	5.18733
229800_at	DCLK1	2.26724e-11	8.36248	down	1.61249	down	5.18606
207590_s_at	CENPI	2.92374e-30	5.43715	up	1.04887	up	5.18383
226436_at	RASSF4	8.53142e-16	7.15571	down	1.38079	down	5.18232
204385_at	KYNU	2.47877e-13	5.21783	up	1.01007	down	5.16582
225726_s_at	PLEKHH1	1.78554e-20	10.5751	down	2.04742	down	5.1651
209653_at	KPNA4	6.79323e-23	5.77916	up	1.12148	up	5.15314
209840_s_at	LRRN3	7.29227e-11	7.33229	down	1.43275	up	5.11763
228868_x_at	CDT1	1.16339e-18	6.76595	up	1.32274	down	5.11509
217744_s_at	PERP	5.66171e-16	10.8399	up	2.12028	down	5.11248
214022_s_at	IFITM1	2.40965e-09	5.57219	down	1.0911	up	5.10697
218706_s_at	GRAMD3	2.72929e-08	5.15176	down	1.00893	up	5.10617
229383_at		2.56579e-18	5.49468	down	1.07633	up	5.105
213156_at		1.35327e-18	5.4898	down	1.07686	up	5.098
225927_at	MAP3K1	3.57235e-11	5.15476	down	1.01167	up	5.09531
227603_at		4.64875e-24	5.1145	down	1.00733	up	5.0773
235079_at		1.51775e-32	22.8906	down	4.51563	down	5.06919
205808_at	ASPH	2.82093e-28	6.09282	up	1.20339	down	5.06305
209031_at	CADM1	3.52241e-19	14.7492	down	2.9135	up	5.06237
204026_s_at	ZWINT	4.54642e-13	5.34828	up	1.05795	down	5.05531
204995_at	CDK5R1	8.74347e-13	7.68629	down	1.52249	down	5.04851
204126_s_at	CDC45L	3.3816e-15	5.52445	up	1.09466	down	5.04675
209191_at	TUBB6	3.38462e-22	7.61712	up	1.51468	up	5.02886
213640_s_at	LOX	3.63701e-17	5.44379	up	1.08517	up	5.01652
1555830_s_at	FAM62B	6.88837e-26	5.03957	up	1.00485	down	5.01526
211708_s_at	SCD	9.34743e-22	8.16826	up	1.62929	up	5.01338
221521_s_at	GINS2	1.98489e-14	5.17456	up	1.03387	up	5.00503
1554600_s_at	LMNA	1.3827e-25	5.62823	up	1.12464	up	5.00447
1557286_at		1.76301e-11	6.06939	down	1.21512	down	4.9949
219368_at	NAP1L2	4.01481e-07	5.16352	down	1.03441	down	4.99175
223854_at	PCDHB10	2.63071e-14	5.30859	down	1.0637	up	4.99069
1558846_at	PNLIPRP3	2.63423e-12	6.05541	up	1.21623	up	4.97884
206632_s_at	APOBEC3B	4.99563e-14	10.4211	up	2.09364	down	4.9775
224567_x_at	MALAT1	3.83323e-38	13.045	down	2.62184	down	4.9755
229072_at		1.40848e-13	5.29869	down	1.0659	down	4.9711
203968_s_at	CDC6	7.08389e-34	10.8628	up	2.18637	up	4.9684
1555758_a_at	CDKN3	4.7813e-24	14.7765	up	2.97614	up	4.96499
233884_at	HIVEP3	5.06999e-13	5.36675	down	1.08168	up	4.96151
205024_s_at	RAD51	4.93671e-20	5.41559	up	1.09266	down	4.95635
228370_at	SNRPN	1.88824e-15	6.94734	down	1.4025	up	4.95353
202935_s_at	SOX9	1.19635e-12	8.0906	down	1.63459	down	4.94963
226936_at	C6orf173	1.04081e-19	7.80725	up	1.5798	up	4.94193
213226_at	CCNA2	1.48199e-14	5.07605	up	1.02779	down	4.93879
205832_at	CPA4	2.61626e-26	7.31804	up	1.48214	up	4.93748
223700_at	MND1	7.4919e-17	6.75578	up	1.37157	down	4.92559
213484_at		7.41782e-11	5.13134	down	1.04254	down	4.92197
213233_s_at	KLHL9	8.13126e-15	9.70822	down	1.97917	up	4.90521
231940_at	ZNF529	4.21319e-13	5.78071	down	1.18182	down	4.89139
204092_s_at	AURKA	1.57285e-24	11.3383	up	2.3194	up	4.88847
1559045_at	LOC100128288	5.21459e-23	6.61059	down	1.35524	down	4.8778
235048_at	FAM169A	1.60705e-16	6.71665	down	1.37811	up	4.87382
238909_at	S100A10	8.90741e-12	5.47609	up	1.12741	down	4.85722
218755_at	KIF20A	1.57968e-18	8.66226	up	1.78769	up	4.8455
228974_at		4.10349e-19	7.87979	down	1.6297	down	4.8351
229809_at	POU6F1	3.76721e-21	5.34452	down	1.10733	up	4.8265
223168_at	RHOU	7.7282e-24	19.7137	down	4.09262	down	4.81689
205046_at	CENPE	1.17743e-10	4.82748	up	1.00293	up	4.81337
211162_x_at	SCD	1.18679e-22	7.05141	up	1.46517	up	4.81269
201641_at	BST2	3.47804e-08	5.04742	down	1.0516	up	4.79974
223307_at	CDCA3	4.49783e-18	6.27288	up	1.30908	up	4.79183
203362_s_at	MAD2L1	1.52214e-12	6.31004	up	1.31817	up	4.78698
228630_at	ZNF84	9.67541e-27	5.39426	down	1.12843	up	4.78033
209344_at	TPM4	7.92129e-24	6.72939	up	1.41567	down	4.7535
237802_at	XKR4	2.07724e-07	6.43787	down	1.35463	up	4.75248
217640_x_at	C18orf24	1.00727e-30	6.53884	up	1.37595	down	4.75224
218678_at	NES	3.15323e-18	10.9072	down	2.29794	up	4.74652
232793_at		2.48186e-14	5.01348	down	1.05647	down	4.74552
218782_s_at	ATAD2	9.67172e-16	5.1913	up	1.09402	up	4.74515
1564494_s_at	P4HB	1.4276e-15	5.22695	up	1.10173	up	4.7443
201981_at	PAPPA	6.78753e-15	6.39684	up	1.35076	up	4.73573
214804_at	CENPI	2.77485e-14	4.97781	up	1.05295	up	4.72751
228328_at	KLHL28	8.11664e-23	5.01282	down	1.06149	down	4.72244
202503_s_at	KIAA0101	2.62139e-15	10.0228	up	2.12329	up	4.72043
203554_x_at	PTTG1	1.19726e-13	5.25519	up	1.11528	down	4.71201
202997_s_at	LOXL2	1.22844e-29	4.84793	up	1.02981	down	4.70759
218009_s_at	PRC1	2.13875e-11	5.81581	up	1.2364	up	4.70381
207173_x_at	CDH11	2.89527e-12	10.2321	down	2.17669	up	4.70073
213849_s_at	PPP2R2B	2.26369e-12	9.45354	down	2.01226	up	4.69797
222513_s_at	SORBS1	1.87984e-23	10.0488	down	2.14042	down	4.69475
205442_at	MFAP3L	1.08208e-13	6.78957	down	1.44625	up	4.69459
235635_at	ARHGAP5	3.19968e-17	5.53675	down	1.18067	up	4.68951
227370_at	FAM171B	1.16575e-22	7.23205	down	1.54224	down	4.68932
244503_at		2.26324e-14	7.23205	up	1.54384	up	4.68447
244741_s_at	MGC9913	2.70466e-11	5.65775	down	1.20905	down	4.6795
203400_s_at	TF	1.73668e-17	25.267	down	5.40408	down	4.67553
221008_s_at	AGXT2L1	1.43011e-05	6.63817	down	1.42262	down	4.66617
212850_s_at	LRP4	4.68318e-16	6.32276	down	1.35789	down	4.6563
1567107_s_at	TPM4	1.35171e-27	6.86322	up	1.47442	up	4.65487
236302_at	PPM1E	3.28959e-16	9.34366	down	2.0099	down	4.64881
237594_at		3.97994e-21	5.105	down	1.09991	down	4.6413
203474_at	IQGAP2	7.76648e-11	6.52714	down	1.40812	down	4.63535
241484_x_at		3.22519e-16	5.18931	down	1.11995	up	4.63351
209946_at	VEGFC	6.58929e-29	17.9104	up	3.87213	up	4.62548
229376_at	PROX1	1.0054e-28	11.8887	down	2.57305	down	4.62045
204825_at	MELK	7.24744e-13	7.06938	up	1.53197	up	4.61456
205990_s_at	WNT5A	1.48829e-09	6.06499	up	1.31485	down	4.61269
244519_at	ASXL1	3.29905e-30	5.6768	up	1.23503	down	4.5965
231755_at	IL1F8	4.86034e-13	4.6289	up	1.00823	up	4.5911
213931_at	ID2 /// ID2B	6.38192e-18	6.35919	down	1.38767	down	4.58262
211700_s_at	TRO	5.66257e-27	7.19519	down	1.57523	down	4.5677
224964_s_at	GNG2	5.21696e-10	6.04472	down	1.32368	down	4.5666
226374_at		6.41209e-10	6.88002	down	1.50813	up	4.56195
225564_at	SPATA13	8.07824e-19	6.20148	down	1.36195	down	4.55339
204641_at	NEK2	9.88762e-08	5.38482	up	1.18379	down	4.54879
201522_x_at	SNRPN /// SNURF	2.42163e-14	4.67237	down	1.02885	down	4.54138
204732_s_at	TRIM23	8.36256e-29	4.59753	down	1.01456	down	4.53156
206465_at	ACSBG1	3.50052e-10	6.86827	down	1.5192	up	4.52098
207018_s_at	RAB27B	1.0895e-22	4.86207	up	1.07628	up	4.51748
213816_s_at	MET	2.6435e-22	4.64884	up	1.02936	down	4.51625
213158_at		1.3409e-20	5.75553	down	1.2749	down	4.51451
229614_at	ZNF320	1.59772e-15	5.95505	down	1.32017	up	4.5108
202275_at	G6PD	1.59822e-21	4.72261	up	1.04948	up	4.49996
209990_s_at	GABBR2	4.49764e-19	25.6745	down	5.70992	down	4.49646
228617_at	XAF1	8.26256e-14	7.93004	down	1.76416	down	4.49507
228393_s_at	ZNF302	9.70319e-20	4.68325	down	1.04219	up	4.49368
219738_s_at	PCDH9	2.05939e-09	5.15473	down	1.15052	down	4.48036
224901_at	SCD5	7.2855e-20	7.98928	down	1.79086	down	4.46114
202067_s_at	LDLR	1.76122e-24	4.60434	up	1.03528	down	4.44743
205568_at	AQP9	6.3966e-10	4.73378	up	1.06459	up	4.44657
215017_s_at	FNBP1L	7.00338e-08	5.08593	down	1.145	up	4.44186
1555004_a_at	RBL1	1.14847e-34	5.30471	up	1.19524	down	4.43821
232182_at	LOC286272	2.50655e-20	5.31349	down	1.19728	down	4.43797
202580_x_at	FOXM1	1.34131e-09	5.76861	up	1.3001	down	4.43706
232596_at	DIAPH3	1.86498e-21	4.55134	up	1.02576	up	4.43702
201069_at	MMP2	5.08561e-08	5.40421	up	1.21899	up	4.43333
211814_s_at	CCNE2	1.23057e-17	5.32626	up	1.20141	down	4.43333
219869_s_at	SLC39A8	5.59235e-20	5.18611	up	1.17098	up	4.42885
230578_at		5.02627e-24	4.6678	down	1.05467	down	4.42583
229228_at	CREB5	6.3309e-09	4.48442	down	1.01408	down	4.42215
213807_x_at	MET	3.83368e-28	5.16448	up	1.17309	up	4.40246
233786_at		1.80915e-07	4.40755	down	1.00331	down	4.39299
213241_at	PLXNC1	3.58687e-19	12.6694	down	2.8856	down	4.39055
227928_at	C12orf48	6.80373e-29	6.21578	up	1.41669	up	4.38753
203698_s_at	FRZB	7.76303e-10	5.01516	down	1.14324	down	4.38679
202107_s_at	MCM2	4.25615e-13	4.47735	up	1.02132	up	4.38387
227497_at	SOX6	9.56749e-27	16.1906	down	3.70064	down	4.37509
244091_at		2.38576e-15	4.78164	up	1.09346	up	4.37293
230192_at	TRIM13	4.96256e-19	4.47323	down	1.02594	down	4.36014
213895_at	EMP1	1.14717e-09	4.63596	up	1.06619	up	4.34817
207084_at	POU3F2	5.3263e-16	5.35216	down	1.23386	up	4.33774
207010_at	GABRB1	1.64574e-10	11.5335	down	2.66383	down	4.32968
209234_at	KIF1B	2.51672e-20	5.76842	down	1.33458	down	4.32228
209841_s_at	LRRN3	1.63748e-10	6.05646	down	1.40237	up	4.31874
232122_s_at	VEPH1	2.10161e-07	5.39511	up	1.25104	down	4.31252
226250_at		1.62659e-21	5.44417	down	1.2651	up	4.30335
227524_at		2.58574e-27	11.2533	down	2.61508	down	4.30323
229317_at	KPNA5	1.87637e-22	4.72745	down	1.09888	up	4.30205
232884_s_at	ZNF853	2.60613e-28	7.36623	down	1.71425	down	4.29705
222848_at	CENPK	8.4596e-11	5.58406	up	1.30275	up	4.28638
201490_s_at	PPIF	1.79998e-19	5.45911	up	1.27406	up	4.28482
220295_x_at	DEPDC1	8.15073e-29	9.47613	up	2.21183	up	4.2843
203819_s_at	IGF2BP3	4.02079e-06	6.046	up	1.41464	up	4.27387
226814_at	ADAMTS9	1.54928e-10	4.63597	down	1.08557	up	4.27055
1554794_a_at	UBE3C	9.69567e-26	4.60994	up	1.08029	up	4.26733
212949_at	NCAPH	1.00752e-15	5.45969	up	1.28156	down	4.26018
205067_at	IL1B	4.6048e-08	5.46044	up	1.28327	down	4.25511
219493_at	SHCBP1	2.45222e-17	7.38185	up	1.73489	up	4.25494
211599_x_at	MET	6.94555e-28	5.93816	up	1.39617	up	4.25317
204162_at	NDC80	1.11934e-10	6.00541	up	1.4125	up	4.25161
229759_s_at	VEPH1	8.55359e-17	4.86138	up	1.14411	up	4.24903
208498_s_at	AMY1A /// AMY1B /// AMY1C /// AMY2A /// AMY2B	2.70147e-24	8.40498	down	1.97922	down	4.24662
233401_at		1.79715e-30	19.0102	down	4.47738	down	4.24583
228920_at	ZNF260	1.25539e-13	5.38988	down	1.27078	up	4.24141
205085_at	ORC1L	1.15401e-25	4.62247	up	1.09043	down	4.23914
235489_at	RHOJ	1.59222e-14	10.6367	down	2.51009	up	4.23756
231969_at	STOX2	1.84219e-26	13.2611	down	3.13487	down	4.2302
223655_at	CD163L1	6.2508e-24	5.77769	up	1.36626	down	4.22883
1558964_at	FAT3	2.36239e-10	6.00707	down	1.42086	down	4.22777
220658_s_at	ARNTL2	5.66158e-20	5.61411	up	1.33058	down	4.21931
213954_at	FAM169A	1.369e-21	8.82098	down	2.09068	down	4.2192
214415_at	PLGLB1 /// PLGLB2	1.75842e-28	7.78838	down	1.84813	down	4.21419
1564837_at	LOC151760	1.38178e-16	4.22132	up	1.00207	down	4.21259
204137_at	GPR137B	1.03952e-17	4.54012	down	1.08079	up	4.20072
202718_at	IGFBP2	8.3973e-11	10.3436	down	2.46273	up	4.20005
218469_at	GREM1	7.74323e-06	7.67345	up	1.82938	down	4.19456
201188_s_at	ITPR3	1.01527e-18	4.38296	up	1.04586	down	4.19078
226433_at	RNF157	7.09504e-14	6.46909	down	1.54482	down	4.1876
212009_s_at	STIP1	2.14871e-14	4.56689	up	1.09318	up	4.1776
222118_at	CENPN	3.13764e-16	4.72537	up	1.13452	down	4.16509
212486_s_at	FYN	2.19125e-11	4.58273	down	1.10057	up	4.16398
212327_at	LIMCH1	7.38868e-08	4.78438	down	1.15053	up	4.15843
1567224_at	HMGA2	2.13374e-10	6.30476	up	1.51883	down	4.15106
222820_at	TNRC6C	3.39237e-20	4.74412	down	1.14571	up	4.14077
230220_at	C2orf21	2.16754e-20	10.3712	down	2.50541	down	4.13951
202094_at	BIRC5	4.2144e-13	5.09874	up	1.23196	up	4.13872
219683_at	FZD3	1.89073e-13	6.39729	down	1.54743	down	4.13413
230352_at	PRPS2	3.01571e-18	4.76691	up	1.1531	up	4.13399
219257_s_at	SPHK1	3.03168e-14	4.75043	up	1.14926	up	4.13345
209199_s_at	MEF2C	2.91386e-19	8.13593	down	1.97216	down	4.12539
202016_at	MEST	2.52258e-10	8.27023	down	2.00472	down	4.12538
243546_at		8.48118e-20	5.8441	down	1.41733	up	4.12332
225224_at	C20orf112	8.52377e-13	4.21391	down	1.02229	up	4.12204
204063_s_at	ULK2	8.75729e-17	4.4575	down	1.08212	up	4.11923
206272_at	RAB4A /// SPHAR	6.75335e-15	4.27998	down	1.03962	up	4.11688
206059_at	ZNF91	6.76022e-23	14.8677	down	3.61166	down	4.11658
242890_at		2.04815e-11	4.65114	up	1.13293	up	4.1054
203080_s_at	BAZ2B	6.28227e-18	4.2415	down	1.03322	down	4.10514
216228_s_at	WDHD1	2.70953e-20	4.41731	up	1.07898	down	4.09397
234992_x_at	ECT2	3.6736e-19	4.2448	up	1.03684	down	4.09397
228069_at	FAM54A	6.02208e-15	5.68468	up	1.38969	up	4.09062
240908_at		4.51602e-22	4.29135	down	1.04909	up	4.09055
206349_at	LGI1	1.0454e-07	6.82264	down	1.66875	down	4.08848
220060_s_at	C12orf48	5.25728e-23	4.52585	up	1.10714	up	4.08787
214446_at	ELL2	7.5225e-21	4.96387	up	1.21616	up	4.08161
1556051_a_at	BICD1	7.78169e-15	4.10254	down	1.00588	down	4.07857
204887_s_at	PLK4	3.42157e-15	4.22824	up	1.03694	down	4.07762
213338_at	TMEM158	7.20824e-13	7.94991	up	1.95046	down	4.07591
203626_s_at	SKP2	8.84713e-16	4.31812	up	1.05962	down	4.07515
203881_s_at	DMD	4.7075e-12	7.89839	down	1.9406	up	4.07008
230746_s_at		1.17515e-12	14.5383	up	3.5745	up	4.06721
213664_at	SLC1A1	5.72016e-05	5.01605	down	1.23561	down	4.05957
212992_at	AHNAK2	1.60741e-16	12.3151	up	3.0361	up	4.05621
228892_at	SH3RF2	6.86912e-35	4.59184	up	1.13285	up	4.05336
1555167_s_at	NAMPT	5.2216e-18	7.86894	up	1.94213	up	4.05171
44790_s_at	C13orf18 /// PPP1R2P4	2.81251e-08	4.30496	down	1.06273	up	4.05086
228718_at	ZNF44	6.94359e-29	5.97251	down	1.47777	down	4.04157
204424_s_at	LMO3	1.00783e-06	7.30761	down	1.81013	up	4.03706
218723_s_at	C13orf15	5.4889e-40	74.3994	down	18.4372	down	4.03529
213548_s_at	CDV3	2.10436e-18	4.57864	up	1.1366	down	4.02838
210764_s_at	CYR61	1.13087e-09	5.55306	up	1.38093	up	4.02124
212481_s_at	TPM4	5.10749e-26	6.04763	up	1.50474	up	4.01905
235272_at	SBSN	5.36467e-16	5.14406	up	1.28021	up	4.01813
225055_at	LOC651250	2.9787e-20	4.66748	down	1.16214	up	4.01629
213668_s_at	SOX4	1.35023e-11	5.6698	down	1.41183	down	4.01594
223268_at	C11orf54	3.20362e-17	4.1706	down	1.03852	up	4.01592
200831_s_at	SCD	4.7825e-15	4.94457	up	1.23221	up	4.01278
204029_at	CELSR2	9.12882e-15	4.45435	down	1.11104	up	4.00916
214890_s_at	FAM149A	9.46484e-17	5.98027	down	1.49279	down	4.0061
208663_s_at	TTC3	3.68289e-30	4.69369	down	1.17181	down	4.00549
229610_at	CKAP2L	2.39768e-14	5.01507	up	1.25311	down	4.00209
243409_at	FOXL1	1.41816e-13	4.52515	up	1.1325	down	3.99572
55081_at	MICALL1	2.44565e-23	4.63709	up	1.16062	up	3.99534
206060_s_at	PTPN22	3.04498e-11	4.14288	up	1.03695	up	3.99527
221276_s_at	SYNC	9.91354e-08	4.04766	up	1.01333	up	3.99443
226587_at	SNRPN	1.22166e-33	31.6912	down	7.94547	down	3.98858
218039_at	NUSAP1	1.26008e-09	5.26541	up	1.32088	up	3.98629
235545_at	DEPDC1	2.08038e-23	8.70185	up	2.1835	up	3.98528
1554878_a_at	ABCD3	3.69826e-12	4.27707	up	1.07324	up	3.98519
212062_at	ATP9A	1.26152e-13	4.03445	down	1.01269	up	3.98388
212731_at	ANKRD46	1.65528e-20	5.02556	down	1.26488	up	3.97315
211016_x_at	HSPA4	8.79579e-17	5.18732	up	1.30615	down	3.97145
205503_at	PTPN14	1.96319e-32	4.72164	up	1.19267	up	3.95887
234562_x_at	LOC728678	2.05328e-38	6.75919	down	1.70767	down	3.95814
231215_at		1.86731e-21	4.0439	down	1.02366	up	3.95043
234723_x_at		7.13727e-39	7.03168	down	1.78263	down	3.94456
244433_at		6.28613e-11	4.28537	down	1.08758	up	3.94027
218399_s_at	CDCA4	6.52443e-22	6.40573	up	1.62667	up	3.93794
202998_s_at	LOXL2	2.03948e-17	9.88884	up	2.51306	up	3.93498
204596_s_at	STC1	7.96657e-23	10.176	up	2.58708	up	3.93341
212177_at	SFRS18	3.48801e-30	5.7538	down	1.46592	down	3.92504
206561_s_at	AKR1B10	1.84818e-31	8.39462	up	2.13987	up	3.92295
214845_s_at	CALU	5.46221e-27	11.1857	up	2.85165	up	3.92255
225897_at	MARCKS	2.52751e-15	4.03046	down	1.03068	down	3.9105
221127_s_at	DKK3	8.22272e-13	4.6446	down	1.18777	down	3.91034
230479_at		2.59965e-17	4.05845	down	1.03981	down	3.90306
239253_at		2.1773e-21	5.06672	up	1.2992	up	3.89988
236356_at	NDUFS1	1.45201e-21	4.21368	down	1.08165	down	3.8956
215076_s_at	COL3A1	2.55094e-09	12.6185	down	3.2393	up	3.89545
226018_at	C7orf41	3.27698e-21	12.2407	down	3.14405	down	3.89328
212239_at	PIK3R1	9.72463e-23	6.96673	down	1.79057	down	3.89079
240572_s_at	LOC374443	1.17064e-15	4.62022	up	1.18804	up	3.88893
201559_s_at	CLIC4	2.23281e-12	4.88618	up	1.25719	up	3.88658
1555363_s_at	LOC284440	2.57516e-25	4.53355	down	1.16684	down	3.88533
225041_at	MPHOSPH8	4.38906e-34	5.06563	down	1.30421	down	3.88407
232676_x_at	MYEF2	3.9601e-21	4.58315	down	1.18134	down	3.87961
204724_s_at	COL9A3	1.61526e-14	14.3312	down	3.69649	down	3.87698
36499_at	CELSR2	5.12358e-16	5.37292	down	1.38807	up	3.87079
208637_x_at	ACTN1	7.71462e-14	4.15329	up	1.07544	up	3.86195
214862_x_at		6.04991e-19	5.12778	down	1.3284	up	3.86012
222780_s_at	BAALC	1.61813e-06	5.00354	down	1.29768	down	3.85577
203801_at	MRPS14	2.68019e-25	5.60393	down	1.45542	down	3.85039
202068_s_at	LDLR	3.46357e-20	6.58965	up	1.71278	up	3.84733
211828_s_at	TNIK	6.39984e-23	8.87989	down	2.30853	down	3.84656
215856_at	SIGLEC15	1.87704e-09	4.78573	up	1.24629	down	3.83997
205083_at	AOX1	2.16551e-13	4.90445	up	1.27727	down	3.8398
223274_at	TCF19	2.15486e-22	5.62658	up	1.46622	up	3.83749
218675_at	SLC22A17	4.10639e-31	10.105	down	2.6417	down	3.82518
227441_s_at	ANKS1B	3.35791e-17	11.7625	down	3.07737	down	3.82224
228281_at	C11orf82	1.28278e-10	3.90905	up	1.0235	up	3.81929
1555292_at	FAM40B	2.23546e-14	4.47699	up	1.17327	down	3.81582
224753_at	CDCA5	4.58276e-11	4.07246	up	1.06769	down	3.81427
202936_s_at	SOX9	1.85908e-10	6.07458	down	1.59371	up	3.8116
219918_s_at	ASPM	1.85077e-07	6.82912	up	1.7925	down	3.80982
234985_at	LDLRAD3	1.20174e-12	4.60957	down	1.21022	down	3.80887
1553292_s_at	FLJ25006	4.99732e-14	3.85596	down	1.0144	up	3.80121
204962_s_at	CENPA	3.48359e-12	6.33814	up	1.66772	up	3.80049
226456_at	C16orf75	1.06803e-12	3.94534	up	1.03839	down	3.79946
1555907_at	hCG_2014417	2.8292e-15	4.75448	up	1.25241	down	3.79626
208025_s_at	HMGA2	4.55136e-14	17.0605	up	4.4945	up	3.79585
214464_at	CDC42BPA	2.94832e-40	9.96447	down	2.62558	down	3.79515
222540_s_at	RSF1	2.10096e-36	4.98813	down	1.31526	up	3.7925
205393_s_at	CHEK1	2.29382e-12	4.6047	up	1.21659	up	3.78493
205542_at	STEAP1	1.20597e-16	11.4857	up	3.03856	up	3.77998
238631_at	ZNF140	3.36794e-25	5.01423	down	1.3269	down	3.7789
202086_at	MX1	4.59719e-09	5.93234	down	1.57009	up	3.77835
205924_at	RAB3B	1.44297e-12	6.88921	up	1.82435	down	3.77625
223497_at	FAM135A	4.38263e-20	5.29234	down	1.40301	down	3.77213
216493_s_at	IGF2BP3 /// LOC645468	4.62921e-14	4.56592	up	1.21312	down	3.76379
228468_at	MASTL	3.9408e-17	4.62331	up	1.22957	up	3.7601
1553219_a_at	AMMECR1	7.57737e-23	4.50101	up	1.19766	up	3.75815
201663_s_at	SMC4	1.09768e-20	6.51266	up	1.73497	up	3.75375
223452_s_at	ATL3	4.98468e-28	6.38124	up	1.70254	up	3.74806
210073_at	ST8SIA1	3.8881e-13	6.47432	down	1.72908	up	3.74437
238613_at	ZAK	3.37579e-18	4.09281	up	1.09345	up	3.74301
205925_s_at	RAB3B	2.73651e-17	3.99399	up	1.06739	down	3.74184
212993_at	NACC2	1.13678e-09	3.83985	down	1.02709	up	3.73859
218031_s_at	FOXN3	1.68367e-17	4.47569	down	1.19824	down	3.73521
203724_s_at	RUFY3	8.01898e-31	16.8801	down	4.52238	down	3.73258
227688_at	LRCH2	9.73085e-13	5.40028	down	1.44693	up	3.73223
207169_x_at	DDR1	5.5357e-23	5.43156	down	1.45566	down	3.73133
201476_s_at	RRM1	3.2038e-18	5.10881	up	1.37058	down	3.72747
1555471_a_at	FMN2	4.4923e-09	3.99166	down	1.07105	down	3.72687
212647_at	RRAS	3.57508e-19	5.9792	up	1.60496	up	3.72545
213222_at	PLCB1	5.21951e-08	4.06484	down	1.09186	up	3.72287
230543_at		3.68278e-20	5.75407	up	1.54785	down	3.71746
228999_at	CHD2	7.07163e-16	4.9009	down	1.31883	up	3.71609
203411_s_at	LMNA	2.64893e-24	4.42952	up	1.19343	up	3.71159
221234_s_at	BACH2	1.12939e-13	3.75944	down	1.01402	up	3.70745
225240_s_at	MSI2	6.10496e-24	5.39707	down	1.45608	up	3.70658
215259_s_at	CADM4	3.06796e-12	3.80748	down	1.02732	down	3.70622
207739_s_at	GAGE1	2.18173e-05	3.98391	up	1.07742	up	3.69764
1555434_a_at	SLC39A14	1.83403e-22	3.98562	up	1.07877	up	3.69462
211478_s_at	DPP4	1.94349e-19	5.61368	up	1.52349	up	3.68475
231838_at	PABPC1L	6.92614e-17	3.7616	down	1.02094	down	3.68446
211681_s_at	PDLIM5	3.62943e-18	5.27975	up	1.433	down	3.68439
221881_s_at	CLIC4	1.48262e-16	4.73879	up	1.28746	up	3.68073
210561_s_at	WSB1	4.00136e-20	3.78039	down	1.0272	up	3.68027
203139_at	DAPK1	8.15289e-06	4.66767	down	1.26846	up	3.67978
229273_at	SALL1	8.50787e-07	4.94906	down	1.34658	down	3.67528
209825_s_at	UCK2	4.59597e-18	4.18547	up	1.13903	up	3.6746
207417_s_at	ZNF177	5.71586e-22	4.79841	down	1.30633	up	3.67321
221269_s_at	SH3BGRL3	1.5709e-17	3.85514	up	1.05128	down	3.66711
203607_at	INPP5F	1.92516e-09	3.68007	down	1.00369	up	3.66652
205628_at	PRIM2	5.49759e-29	3.99286	up	1.08926	up	3.66567
204492_at	ARHGAP11A	5.71057e-21	4.50794	up	1.23012	up	3.66463
235698_at	ZFP90	1.44656e-21	5.29365	down	1.44533	down	3.6626
242708_at		6.31603e-23	4.826	down	1.31925	up	3.65815
239951_at		6.59407e-19	4.10248	down	1.12175	down	3.65721
212023_s_at	MKI67	2.13652e-08	3.7346	up	1.02184	down	3.65477
1560208_at		2.12909e-16	4.28373	up	1.17394	up	3.64902
238878_at	ARX	0.000520524	4.46772	down	1.22521	up	3.6465
235408_x_at	ZNF117	8.67278e-17	4.93271	down	1.35374	up	3.64377
1554768_a_at	MAD2L1	1.92293e-19	9.876	up	2.71122	up	3.64264
219544_at	C13orf34	2.4202e-21	4.57667	up	1.25672	up	3.64176
241739_at	OGFOD1	9.90022e-16	5.10589	down	1.40454	up	3.63527
218355_at	KIF4A	1.04936e-10	5.10856	up	1.40731	up	3.63003
234915_s_at	DENR	1.42843e-23	4.48074	up	1.23461	up	3.62928
204603_at	EXO1	7.30169e-12	5.50268	up	1.52281	down	3.61351
236024_at	GPM6A	6.08408e-20	14.2535	down	3.9457	up	3.6124
203498_at	RCAN2	3.97055e-11	7.84072	down	2.17332	down	3.60771
222423_at	NDFIP1	1.37302e-23	3.76956	down	1.04752	down	3.59856
211685_s_at	NCALD	4.98313e-16	7.95157	down	2.21075	down	3.59678
209032_s_at	CADM1	1.13322e-16	6.78424	down	1.88713	up	3.59501
228044_at	SERP2	1.22198e-18	4.08487	down	1.13666	down	3.59375
1560741_at	SNRPN	3.97172e-35	13.8897	down	3.86688	down	3.59196
230779_at	TNRC6B	3.45894e-24	4.27474	down	1.19155	down	3.58754
218918_at	MAN1C1	2.47403e-08	4.45766	down	1.24359	up	3.58452
205316_at	SLC15A2	2.59411e-14	7.10236	down	1.983	down	3.58162
228882_at	TUB	2.89746e-11	5.18268	down	1.44707	down	3.58151
212179_at	SFRS18	1.36988e-18	3.58227	down	1.00024	up	3.5814
236154_at	QKI	4.55726e-11	4.32781	down	1.20912	up	3.57931
203851_at	IGFBP6	6.82204e-14	6.694	up	1.87239	up	3.57512
203029_s_at	PTPRN2	1.4469e-07	3.795	down	1.06385	up	3.56723
1557078_at	SLFN5	4.94791e-18	4.1144	up	1.15356	up	3.5667
208613_s_at	FLNB	1.20853e-24	4.2626	up	1.19587	up	3.56444
239725_at	PGAP1	2.20012e-15	4.35825	down	1.22471	down	3.55859
242486_at		2.32862e-22	3.80553	up	1.07201	up	3.54991
227168_at	MIAT	5.32809e-09	4.15631	down	1.17083	up	3.54989
219650_at	ERCC6L	4.23033e-30	5.97858	up	1.69089	up	3.53577
211804_s_at	CDK2	1.21189e-24	4.35141	up	1.23072	down	3.53567
211088_s_at	PLK4	6.92264e-22	3.87127	up	1.09643	down	3.53078
218490_s_at	ZNF302	2.14174e-22	4.38811	down	1.24436	up	3.52639
204317_at	GTSE1	5.08149e-16	3.76869	up	1.0693	up	3.52445
206861_s_at	CGGBP1	6.24996e-23	3.5354	up	1.00415	down	3.52079
210251_s_at	RUFY3	6.35649e-35	7.24373	down	2.05748	down	3.52069
228837_at	TCF4	1.46443e-24	6.31819	down	1.7949	down	3.52007
230876_at	LOC169834	1.02387e-16	6.02072	down	1.71046	down	3.51993
225667_s_at	FAM84A	1.55568e-16	8.29411	down	2.35839	down	3.51686
204567_s_at	ABCG1	4.83737e-27	12.9866	down	3.69493	down	3.51469
230280_at	TRIM9	7.88571e-13	4.17201	down	1.18714	down	3.51435
200756_x_at	CALU	5.57753e-34	8.43601	up	2.40052	up	3.51425
228529_at		1.90786e-17	3.70375	down	1.05413	down	3.51356
203716_s_at	DPP4	1.90066e-21	5.32847	up	1.51687	up	3.5128
209094_at	DDAH1	2.25952e-12	6.78969	down	1.93495	down	3.50897
204768_s_at	FEN1	1.63825e-19	5.50076	up	1.57021	up	3.50319
209184_s_at	IRS2	3.14555e-10	3.52502	down	1.00631	down	3.50292
204062_s_at	ULK2	2.12468e-17	4.96468	down	1.4174	up	3.50267
208511_at	PTTG3	3.05953e-26	3.62908	up	1.0361	up	3.50263
1557293_at	LOC440993	2.74661e-13	4.04336	down	1.15445	down	3.50242
212142_at	MCM4	2.04359e-24	5.3738	up	1.53436	down	3.50231
208779_x_at	DDR1	2.15569e-21	4.68613	down	1.33998	down	3.49716
214920_at	THSD7A	3.70529e-20	10.7106	down	3.06541	down	3.49401
221703_at	BRIP1	1.79959e-16	3.87989	up	1.11113	up	3.49184
226653_at	MARK1	1.89678e-21	8.84704	down	2.53405	down	3.49126
206408_at	LRRTM2	7.90973e-25	23.8854	down	6.84194	down	3.49103
208916_at	SLC1A5	1.77796e-28	4.39258	up	1.25836	up	3.4907
212086_x_at	LMNA	8.27983e-30	3.69442	up	1.05855	up	3.49008
203022_at	RNASEH2A	3.72458e-23	5.68678	up	1.63024	up	3.48831
210299_s_at	FHL1	1.23905e-14	6.74352	down	1.9334	down	3.48791
209447_at	SYNE1	2.07317e-18	4.2657	down	1.22336	down	3.48688
221833_at	LONP2	9.81361e-26	4.41416	down	1.26623	up	3.48607
244008_at		1.54916e-13	4.54322	down	1.30456	down	3.48258
201296_s_at	WSB1	4.71072e-23	3.64533	down	1.04737	up	3.48047
209294_x_at	TNFRSF10B	1.59144e-20	3.72985	up	1.07176	up	3.48013
204240_s_at	SMC2	5.09679e-16	5.31941	up	1.52887	up	3.47931
208920_at	SRI	2.06627e-19	4.27449	down	1.22966	down	3.47614
242465_at		2.55504e-20	6.17784	up	1.77956	up	3.47156
222393_s_at	NAT13	2.81866e-23	4.32621	up	1.24685	up	3.4697
204127_at	RFC3	1.72875e-15	3.80258	up	1.0966	down	3.4676
220603_s_at	MCTP2	1.18203e-10	3.88185	up	1.12024	up	3.46518
201107_s_at	THBS1	7.98322e-18	3.75502	up	1.08395	down	3.4642
223618_at	FMN2	1.7111e-10	3.92265	down	1.13267	down	3.46319
244042_x_at		4.72935e-06	3.6935	down	1.06673	down	3.46245
216252_x_at	FAS	1.58395e-07	3.72716	up	1.07782	down	3.45805
223605_at	SLC25A18	3.03722e-07	4.50458	down	1.30418	down	3.45395
238454_at	ZNF540	1.81324e-16	4.19337	down	1.2147	down	3.45218
212608_s_at		6.46499e-23	3.94724	down	1.14354	down	3.45179
228390_at		3.5585e-16	5.98077	down	1.73342	down	3.45028
208859_s_at	ATRX	4.66e-42	8.53878	down	2.47655	down	3.44786
213034_at	KIAA0999	1.27434e-24	3.61457	down	1.05055	down	3.44063
234297_at	LOC728613 /// RGS8	2.9666e-22	3.70128	down	1.07586	down	3.44029
235527_at	DLGAP1 /// LOC284214	1.14588e-18	12.5367	down	3.6443	down	3.44008
221923_s_at	NPM1	5.99295e-28	5.98575	up	1.74113	up	3.43785
200644_at	MARCKSL1	4.02875e-23	9.6924	down	2.81979	down	3.43728
230435_at	LOC375190	1.13288e-19	3.66287	down	1.0688	down	3.42709
213109_at	TNIK	9.52641e-25	6.77591	down	1.97809	down	3.42549
37892_at	COL11A1	1.3134e-08	10.6202	down	3.10068	up	3.42513
227202_at	CNTN1	4.21083e-14	15.8449	down	4.62749	down	3.42409
202986_at	ARNT2	1.86599e-16	6.1287	down	1.79062	down	3.42268
213603_s_at	RAC2	6.96317e-09	5.45876	up	1.59576	up	3.4208
228291_s_at	NCRNA00153	8.79135e-19	4.32552	down	1.2671	down	3.41371
223182_s_at	AGPAT3	4.22521e-18	3.9181	down	1.14782	up	3.4135
215719_x_at	FAS	1.25719e-06	3.9499	up	1.15738	down	3.41278
217966_s_at	FAM129A	4.95301e-07	3.45143	up	1.01335	up	3.40597
222740_at	ATAD2	4.90577e-13	3.92072	up	1.1514	up	3.40519
244533_at		1.85632e-18	3.80598	up	1.11839	down	3.40308
208763_s_at	TSC22D3	3.52108e-11	3.42011	down	1.00559	up	3.40108
244033_at	C14orf145	4.71403e-14	3.48076	up	1.02389	down	3.39954
205339_at	STIL	7.58784e-15	4.16056	up	1.22418	up	3.39864
220327_at	VGLL3	3.34058e-13	3.49778	up	1.02961	down	3.3972
202779_s_at	LOC731049 /// UBE2S	7.23968e-16	4.74086	up	1.39735	up	3.39275
231514_at	C1orf94	6.65685e-13	4.11524	up	1.21404	down	3.38972
202627_s_at	SERPINE1	1.34368e-11	9.2351	up	2.72487	up	3.38918
1569608_x_at	LOC643187	1.07229e-16	6.04741	down	1.7845	down	3.38887
226661_at	CDCA2	1.45626e-22	8.27315	up	2.44169	up	3.38829
241853_at		9.35203e-17	4.01563	down	1.18615	up	3.38543
226106_at	RNF141	6.42641e-21	3.42599	down	1.01243	down	3.38392
222101_s_at	DCHS1	8.25518e-30	11.7122	down	3.46468	down	3.38045
203210_s_at	RFC5	6.13452e-28	5.26464	up	1.55861	up	3.37778
229872_s_at	LOC100132999	3.25395e-08	3.51429	down	1.04095	up	3.37604
231875_at	KIF21A	2.46451e-18	6.32963	down	1.87569	down	3.37456
225855_at	EPB41L5	3.82872e-16	4.25045	down	1.26021	up	3.3728
214701_s_at	FN1	1.56224e-17	4.80823	up	1.42626	up	3.37121
218741_at	CENPM	5.98286e-13	3.60761	up	1.07022	down	3.37089
1565579_at		2.78046e-22	3.37569	up	1.00317	up	3.36501
219635_at	ZNF606	7.27781e-19	3.503	down	1.04246	down	3.36033
208235_x_at	GAGE12F /// GAGE12G /// GAGE12I /// GAGE7	0.000126629	3.41411	up	1.01743	down	3.35563
204671_s_at	ANKRD6	1.19798e-16	7.63879	down	2.27859	up	3.35242
230360_at	GLDN	1.26562e-09	5.95532	down	1.77737	up	3.35064
225088_at	C16orf63	1.04732e-23	4.19723	up	1.25312	up	3.34942
205167_s_at	CDC25C	4.42771e-12	3.52353	up	1.05398	up	3.34305
209488_s_at	RBPMS	6.65994e-19	7.12383	up	2.13138	up	3.34235
226864_at	PKIA	3.19656e-07	3.52659	down	1.05513	down	3.34232
218810_at	ZC3H12A	4.05774e-22	3.87157	up	1.15845	up	3.34203
221589_s_at	ALDH6A1	1.51046e-11	3.64088	down	1.08944	up	3.34198
228461_at	SH3RF3	7.7091e-15	5.1647	down	1.54587	down	3.34097
212675_s_at	CEP68	2.6878e-28	4.77265	down	1.42857	down	3.34087
235292_at	FLJ32255	2.57226e-11	4.475	up	1.34	up	3.33956
221779_at	MICALL1	3.98301e-24	3.49765	up	1.04747	down	3.33913
229097_at	DIAPH3	2.27023e-16	4.1994	up	1.25824	down	3.33751
1568596_a_at	TROAP	1.84272e-23	3.40716	up	1.02163	down	3.33503
235634_at	PURG	6.07722e-21	7.27283	down	2.18109	down	3.33449
1556088_at	RPAIN	9.49071e-16	3.45274	down	1.03691	down	3.32982
217901_at	DSG2	3.60201e-12	8.8251	up	2.65045	up	3.32966
219534_x_at	CDKN1C	1.62283e-11	4.1888	down	1.2589	down	3.32736
210944_s_at	CAPN3	5.8554e-15	5.8883	down	1.76977	up	3.32715
215942_s_at	GTSE1	3.33389e-12	5.07844	up	1.52783	down	3.32396
226778_at	C8orf42	3.66781e-18	4.24888	down	1.2792	down	3.32151
204523_at	ZNF140	1.03634e-13	4.22059	down	1.27126	up	3.32001
200636_s_at	PTPRF	4.00149e-08	3.76046	down	1.1331	down	3.31875
202708_s_at	HIST2H2BE	2.06616e-07	3.47961	down	1.04926	down	3.31626
228260_at	ELAVL2	4.14968e-05	4.86552	down	1.46733	down	3.31589
1555618_s_at	SAE1	4.74329e-17	3.87004	up	1.16755	up	3.31468
242919_at	ZNF253	2.11838e-15	3.36994	down	1.01672	up	3.31451
205462_s_at	HPCAL1	8.77255e-16	4.66824	up	1.40855	up	3.31421
210186_s_at	FKBP1A	4.91711e-10	3.35631	up	1.01283	down	3.31379
230165_at	SGOL2	2.13287e-08	3.61047	up	1.0899	up	3.31266
235278_at	MACROD2	1.21673e-15	5.67025	down	1.71393	down	3.30833
1555009_a_at	SYNJ2	5.52809e-22	3.32443	up	1.00504	down	3.30775
218739_at	ABHD5	2.33465e-23	3.51497	up	1.06418	up	3.303
210978_s_at	TAGLN2	3.89175e-20	4.76697	up	1.44352	up	3.30232
238029_s_at	SLC16A14	2.73451e-27	14.871	down	4.50842	down	3.29849
227121_at		4.25245e-17	4.33042	down	1.31805	down	3.28547
206640_x_at	GAGE12C	0.000146272	3.34249	up	1.01791	down	3.28369
823_at	CX3CL1	2.91926e-15	4.05503	down	1.23491	up	3.28367
229007_at	LOC283788	2.16166e-09	3.86617	down	1.17768	up	3.28286
225956_at	C5orf41	1.40444e-21	3.85047	down	1.1729	down	3.28285
235953_at	ZNF610	3.91123e-13	3.35969	down	1.02367	up	3.282
242590_at		5.34471e-19	3.52107	down	1.07312	up	3.28115
222771_s_at	MYEF2	1.0494e-26	7.80708	down	2.38062	down	3.27943
219510_at	POLQ	2.11902e-19	3.45943	up	1.05495	up	3.27925
1007_s_at	DDR1	1.70531e-20	4.00676	down	1.22289	down	3.27647
1552489_s_at	MPP4	3.77382e-25	3.61153	up	1.10235	up	3.27621
203542_s_at	KLF9	5.19686e-10	3.75398	down	1.1465	down	3.2743
226431_at	FAM117B	6.26368e-13	3.63507	down	1.1112	up	3.27129
202920_at	ANK2	1.27581e-19	10.3771	down	3.17277	down	3.27069
235252_at	KSR1	2.03932e-17	4.35992	down	1.33515	down	3.26549
220122_at	MCTP1	3.85753e-06	3.73932	up	1.1456	up	3.26407
226977_at	C5orf53	6.6585e-14	3.63578	down	1.11393	up	3.26392
210749_x_at	DDR1	6.91353e-22	4.86777	down	1.49158	down	3.26351
219959_at	MOCOS	1.14829e-18	4.54622	up	1.39536	up	3.2581
223366_at		3.12776e-27	9.40421	down	2.88644	down	3.25806
204444_at	KIF11	5.67633e-10	5.20881	up	1.59948	up	3.25657
235133_at		3.60239e-12	3.74338	down	1.15144	down	3.25104
211161_s_at	COL3A1	4.75082e-08	10.1263	down	3.1167	up	3.24904
209052_s_at	WHSC1	1.29984e-22	3.95961	up	1.2192	down	3.24771
227156_at	CASK	9.97972e-12	3.35622	down	1.03362	down	3.24707
244045_at		1.42293e-18	5.38072	down	1.65729	down	3.24669
235518_at	SLC8A1	2.44798e-07	3.29465	down	1.01509	down	3.24567
213005_s_at	KANK1	4.18296e-08	3.58386	down	1.10439	down	3.24512
239232_at	MSI2	1.3927e-17	4.18355	down	1.28967	down	3.2439
1555784_s_at	IRAK1	1.83474e-29	3.34009	up	1.03049	up	3.24126
211823_s_at	PXN	2.28828e-24	3.38947	up	1.04675	up	3.2381
226355_at	WDR51A	3.60387e-19	3.31855	up	1.02615	down	3.23397
239025_at		1.20925e-18	5.16697	down	1.59821	down	3.23298
235113_at	PPIL5	3.37556e-19	4.68938	up	1.45345	up	3.22637
209037_s_at	EHD1	4.27511e-17	3.26643	up	1.0127	down	3.22545
213271_s_at	DOPEY1	7.63727e-24	3.25209	down	1.00924	up	3.22232
244563_at	QSER1	2.2168e-17	3.82283	up	1.18641	up	3.22218
201151_s_at	MBNL1	4.01597e-11	3.23109	up	1.00285	down	3.2219
242321_at		2.08595e-21	6.20968	up	1.92932	down	3.21858
230659_at		6.95359e-26	5.37107	up	1.66988	up	3.21643
208653_s_at	CD164	1.91979e-20	5.55944	up	1.7286	up	3.21615
229130_at		2.33862e-17	4.32336	down	1.3443	up	3.21607
220055_at	ZNF287	1.6425e-16	3.31459	down	1.0308	up	3.21556
219874_at	SLC12A8	6.22298e-15	3.40017	up	1.05837	down	3.21263
227364_at		4.29557e-11	3.68954	up	1.14879	down	3.21168
228323_at	CASC5	1.49633e-07	4.08053	up	1.2711	down	3.21022
239033_at		8.21969e-11	3.70813	down	1.15526	up	3.20977
227525_at	GLCCI1	4.13102e-10	4.54295	down	1.41565	down	3.20908
228857_at	GNL1 /// LOC285831	3.66387e-18	3.76262	down	1.17273	up	3.20844
211160_x_at	ACTN1	2.675e-14	3.53934	up	1.10328	up	3.20801
212188_at	KCTD12	6.67485e-12	5.72213	down	1.78479	down	3.20606
211926_s_at	MYH9	8.10834e-26	4.30567	up	1.34321	up	3.20551
227084_at	DTNA	5.3734e-13	7.75772	down	2.42285	down	3.2019
36612_at	FAM168A	6.15371e-20	3.92401	down	1.22612	up	3.20036
213630_at	NACAD	2.90796e-24	6.21503	down	1.94273	down	3.19912
232007_at	AGPAT5	6.57679e-14	3.24	down	1.01366	up	3.19635
218662_s_at	NCAPG	1.03424e-07	4.33894	up	1.35972	down	3.19105
225300_at	C15orf23	4.60999e-22	4.98518	up	1.56238	up	3.19076
235371_at	GLT8D4	2.0949e-07	4.1506	up	1.30179	up	3.18837
202967_at	GSTA4	1.19403e-21	4.14619	down	1.30126	down	3.1863
227341_at	BEND7	1.46855e-09	3.34741	down	1.05175	down	3.18271
226188_at	HSPC159	2.23521e-09	4.05698	down	1.2758	up	3.17995
242069_at	CBX5	1.46895e-24	3.47803	up	1.09643	up	3.17214
204320_at	COL11A1	3.60154e-08	7.81762	down	2.46572	up	3.17051
229846_s_at	MAPKAP1	3.34707e-23	4.35795	up	1.37684	up	3.16518
222773_s_at	GALNT12	3.35051e-09	3.28842	up	1.03909	up	3.16471
227567_at	LOC651250	2.44076e-22	3.76141	down	1.18892	down	3.16372
211924_s_at	PLAUR	3.40722e-25	10.5563	up	3.33787	up	3.1626
213467_at	RND2	3.7423e-17	4.91791	down	1.55511	down	3.16241
212192_at	KCTD12	4.77343e-08	4.27258	down	1.35107	down	3.16236
235729_at	ZNF514	6.16062e-20	3.55465	down	1.12459	down	3.16086
226148_at	ZBTB44	3.20609e-18	3.33249	down	1.05457	up	3.16003
202196_s_at	DKK3	2.83034e-06	4.76156	down	1.508	up	3.15753
223582_at	GPR98	1.64485e-08	4.15753	down	1.3173	up	3.15609
201325_s_at	EMP1	4.63173e-06	3.67178	up	1.16356	up	3.15565
207524_at	ST7	1.10027e-23	3.21955	up	1.02083	down	3.15385
233638_s_at	POMGNT1	7.69246e-17	3.24216	up	1.02922	up	3.15012
202760_s_at	PALM2-AKAP2	1.33415e-13	3.63714	up	1.1551	up	3.14876
1554830_a_at	STEAP3	2.47827e-25	7.40128	up	2.35055	up	3.14874
218193_s_at	GOLT1B	8.32256e-22	4.018	up	1.27651	up	3.14764
213722_at	SOX2	2.20144e-16	5.07679	down	1.61296	down	3.14749
214927_at	ITGBL1	9.30727e-16	5.64869	up	1.79479	up	3.14727
202946_s_at	BTBD3	3.17632e-09	3.19511	down	1.01644	up	3.14341
228242_at	N4BP2	1.30717e-14	3.3269	down	1.06182	down	3.13321
214098_at	KIAA1107	9.5655e-08	3.45815	down	1.10374	down	3.13312
228905_at	PCM1	1.20237e-24	4.90027	down	1.56502	down	3.13113
226302_at	ATP8B1	1.40416e-05	3.32154	up	1.06172	up	3.12846
203540_at	GFAP	6.8152e-41	324.203	down	103.678	down	3.12701
203085_s_at	TGFB1	2.43119e-14	3.83787	up	1.22788	down	3.12562
225098_at	ABI2	1.10247e-27	4.34063	down	1.39107	down	3.12035
227354_at	PAG1	1.39559e-09	3.15065	down	1.01127	up	3.11555
1557081_at	RBM25	1.69844e-28	4.68124	down	1.50264	down	3.11535
242086_at		1.38573e-11	4.10679	down	1.32056	up	3.10989
201982_s_at	PAPPA	1.83694e-15	3.4304	up	1.10309	down	3.1098
203431_s_at	RICS	7.90309e-14	3.24933	down	1.04506	up	3.10924
227038_at	SGMS2	8.39776e-23	9.36023	up	3.01538	up	3.10417
225270_at	NEO1	3.91356e-21	5.47986	down	1.76623	down	3.10257
224215_s_at	DLL1	8.47097e-25	20.0308	down	6.46142	down	3.10006
243582_at	SH3RF2	2.09124e-21	4.69496	up	1.51552	up	3.09791
203581_at	RAB4A	2.03845e-11	3.46892	down	1.12014	up	3.09687
228559_at	CENPN	1.28962e-13	4.03692	up	1.30361	down	3.09672
209459_s_at	ABAT	1.188e-42	118.337	down	38.2461	down	3.0941
218211_s_at	MLPH	1.61971e-27	11.9923	up	3.87709	up	3.09312
76897_s_at	FKBP15	2.0094e-27	3.43293	up	1.11075	up	3.09063
206421_s_at	SERPINB7	4.62851e-10	3.48797	up	1.12936	up	3.08846
231855_at	KIAA1524	3.17089e-12	3.13484	up	1.01503	down	3.08842
205931_s_at	CREB5	1.85119e-07	3.5512	down	1.15001	down	3.08797
221986_s_at	KLHL24	4.3054e-21	4.1755	down	1.35297	down	3.08617
238539_at	HPS3	1.39347e-36	4.30239	up	1.39428	up	3.08574
223556_at	HELLS	4.13822e-16	5.42422	up	1.75798	up	3.08549
242645_at		4.52055e-23	3.9901	down	1.29332	down	3.08517
207980_s_at	CITED2	7.81213e-11	4.58307	up	1.48564	down	3.08492
205266_at	LIF	5.81845e-17	6.10284	up	1.97941	up	3.08317
200810_s_at	CIRBP	2.28118e-25	3.52937	down	1.14536	down	3.08145
204558_at	RAD54L	2.92854e-18	3.59391	up	1.16718	down	3.07913
214866_at	PLAUR	9.88976e-25	8.30036	up	2.69586	up	3.07893
219588_s_at	NCAPG2	4.18517e-21	4.91539	up	1.59666	up	3.07855
220800_s_at	TMOD3	9.33025e-32	6.92157	up	2.24834	up	3.07853
213340_s_at	KIAA0495	1.84079e-15	3.93913	down	1.27977	up	3.07801
213599_at	OIP5	1.66909e-16	6.42318	up	2.08754	up	3.07691
226675_s_at	MALAT1	3.50643e-30	8.27783	down	2.69078	down	3.07637
235581_at		9.22693e-18	3.78698	down	1.23142	down	3.0753
235609_at		1.71985e-07	3.70689	up	1.20565	up	3.0746
200872_at	S100A10	1.82527e-10	5.56505	up	1.81006	up	3.07451
1558683_a_at	HMGA2	4.40575e-18	3.11834	up	1.01467	up	3.07327
236641_at	KIF14	1.5949e-07	4.92307	up	1.60298	down	3.0712
217173_s_at	LDLR	2.42584e-27	3.48835	up	1.13666	down	3.06893
226679_at	SLC26A11	2.15843e-17	3.31104	down	1.07906	up	3.06846
209753_s_at	TMPO	3.34469e-11	3.23927	up	1.0561	down	3.06721
210984_x_at	EGFR	2.87055e-13	3.09059	up	1.0083	up	3.06515
227559_at	NDUFAF4	3.46376e-18	3.41704	down	1.11566	up	3.0628
207993_s_at	CHP	9.3674e-19	3.11956	up	1.01936	up	3.0603
222993_at	MRPL37	1.37786e-24	3.77888	up	1.23508	up	3.05962
204501_at	NOV	1.08811e-16	4.78105	up	1.56368	down	3.05756
238722_x_at	NAPEPLD	5.82716e-18	3.49167	down	1.14215	up	3.05709
1553411_s_at	SALL3	5.37617e-06	3.12735	down	1.02372	down	3.05489
215034_s_at	TM4SF1	9.37667e-09	5.20122	up	1.70361	up	3.05305
204767_s_at	FEN1	7.37857e-12	3.42829	up	1.12305	up	3.05266
236428_at		7.48727e-14	3.13428	down	1.02691	up	3.05214
213008_at	FANCI	2.28915e-07	3.19123	up	1.04562	down	3.05199
223789_s_at	GTPBP2	7.10258e-30	3.33533	up	1.09307	up	3.05136
213436_at	CNR1	1.7484e-14	23.8924	down	7.83256	up	3.0504
200660_at	S100A11	1.04232e-18	8.00862	up	2.62645	up	3.04922
213510_x_at	LOC220594	3.05717e-16	3.72751	down	1.22245	up	3.04922
206857_s_at	FKBP1B	2.21047e-09	4.36855	down	1.43272	up	3.04913
210449_x_at	MAPK14	4.82619e-18	3.32158	up	1.09001	down	3.04728
226882_x_at	WDR4	1.28087e-20	3.35668	up	1.10166	up	3.04693
229150_at		4.01461e-17	3.97684	up	1.30646	up	3.04397
206893_at	SALL1	0.000486182	3.13319	down	1.02946	down	3.04353
1555878_at	RPS24	5.04695e-19	3.9528	up	1.29883	up	3.04336
230206_at	DOCK5	5.41365e-14	4.8485	up	1.59541	up	3.03904
201189_s_at	ITPR3	1.69062e-18	5.18564	up	1.7064	up	3.03893
201105_at	LGALS1	8.3735e-11	3.45604	up	1.13741	up	3.03851
218380_at	NLRP1	2.01341e-14	5.88966	down	1.93868	down	3.03797
1560201_at	ZNF713	7.38729e-29	7.7929	down	2.56776	down	3.0349
236517_at	MEGF10	5.30166e-08	4.75614	down	1.56807	down	3.03313
201289_at	CYR61	7.71599e-09	4.52328	up	1.4915	up	3.03271
229566_at	LOC645638	5.70784e-18	3.46984	up	1.14533	up	3.02957
225807_at	JUB	8.90008e-09	3.14834	up	1.03957	up	3.0285
202834_at	AGT	1.08759e-19	19.309	down	6.3835	down	3.02483
232304_at	PELI1	1.36573e-29	7.75276	down	2.56618	down	3.02112
227235_at	GUCY1A3	5.97601e-15	5.51651	down	1.8261	down	3.02093
213112_s_at	SQSTM1	6.30121e-27	4.62789	up	1.53203	up	3.02076
224763_at	RPL37	8.79192e-12	3.0387	down	1.00603	down	3.02049
228333_at		4.47211e-17	5.08894	down	1.68517	down	3.01983
203723_at	ITPKB	1.17064e-11	4.67736	down	1.55005	down	3.01755
228315_at		7.1062e-12	3.64376	down	1.20879	down	3.01439
204170_s_at	CKS2	2.12776e-14	7.34496	up	2.43678	up	3.01421
219961_s_at	NCRNA00153	9.88786e-12	3.0829	down	1.02314	up	3.01319
204759_at	RCBTB2	9.65133e-26	6.30328	down	2.09336	down	3.01109
244427_at	KIF23	1.75556e-09	3.68405	up	1.22423	down	3.00927
1552914_a_at	CD276	2.78222e-23	3.15209	up	1.04786	down	3.00812
215891_s_at	GM2A	6.00122e-19	3.11595	up	1.03665	up	3.0058
213906_at	MYBL1	4.41025e-06	3.32175	up	1.10529	up	3.00533
209539_at	ARHGEF6	2.55219e-07	3.15036	down	1.04837	down	3.005
205082_s_at	AOX1	5.19269e-19	3.60298	up	1.199	down	3.00498
235111_at		4.83119e-11	3.51926	down	1.17175	down	3.00343
39402_at	IL1B	4.71582e-07	5.11461	up	1.70391	down	3.00169
221870_at	EHD2	6.49305e-18	3.71418	up	1.23741	up	3.00157
206314_at	ZNF167	1.38403e-35	7.01713	down	2.33788	down	3.0015
203108_at	GPRC5A	2.05632e-29	10.2062	up	3.40203	up	3.00002
222223_s_at	IL1F5	1.19403e-12	3.03854	up	1.01297	down	2.99964
221539_at	EIF4EBP1	2.26513e-10	3.13587	up	1.0458	up	2.99853
213714_at	CACNB2	4.19507e-18	7.79807	down	2.60071	down	2.99844
233241_at	NCRNA00153	6.5619e-16	4.8558	down	1.61983	down	2.99772
209185_s_at	IRS2	2.23302e-09	3.44731	down	1.15121	up	2.99451
202289_s_at	TACC2	1.299e-10	3.1489	down	1.05166	down	2.99423
230144_at	GRIA3	3.98084e-23	20.0429	down	6.6962	down	2.99318
235318_at	FBN1	1.83894e-17	5.65655	up	1.89009	up	2.99274
238025_at	MLKL	2.48711e-16	4.11581	up	1.37683	up	2.98934
210821_x_at	CENPA	2.87339e-22	3.77122	up	1.26159	up	2.98925
1560025_at		9.03261e-14	8.26685	down	2.76782	down	2.98677
215768_at		1.22357e-17	6.02998	down	2.01893	down	2.98672
201310_s_at	C5orf13	7.43133e-10	4.1642	down	1.39485	up	2.9854
228816_at	ATP6AP1L	9.8064e-19	3.57418	down	1.19725	down	2.98532
203293_s_at	LMAN1	9.62883e-19	4.65276	up	1.55887	down	2.9847
216627_s_at	B4GALT1	2.74333e-29	3.71525	up	1.24484	up	2.98452
213175_s_at	SNRPB	1.66875e-13	3.10845	up	1.0416	down	2.9843
226252_at		1.54377e-27	6.33317	down	2.12385	down	2.98192
227199_at	DIP2A	3.08801e-27	3.96279	down	1.32902	down	2.98173
209106_at	NCOA1	1.19589e-28	5.30052	down	1.7782	down	2.98083
212111_at	STX12	1.9182e-28	3.02126	down	1.01394	down	2.97973
214426_x_at	CHAF1A	5.04346e-15	3.04499	up	1.02416	up	2.97316
227486_at	NT5E	5.34819e-10	4.25562	up	1.43137	down	2.97312
227123_at	RAB3B	5.38488e-10	4.61072	up	1.5512	down	2.97235
201136_at	PLP2	1.59669e-22	7.2048	up	2.42708	up	2.9685
229111_at		1.04955e-17	3.33423	down	1.12433	up	2.96552
210405_x_at	TNFRSF10B	1.6065e-19	3.60767	up	1.2166	up	2.96539
224204_x_at	ARNTL2	2.54964e-19	4.06968	up	1.37252	down	2.96511
219163_at	ZNF562	2.51622e-14	3.18458	down	1.07541	up	2.96127
216969_s_at	KIF22	2.59452e-27	3.41263	up	1.15328	down	2.95907
224826_at	RP5-1022P6.2	1.61252e-11	3.20646	down	1.08367	up	2.95889
212976_at	LRRC8B	6.42414e-12	3.81087	down	1.28906	down	2.95632
201431_s_at	DPYSL3	8.34757e-09	3.28662	down	1.11256	down	2.95411
222633_at	TBL1XR1	8.13815e-40	4.22484	down	1.43026	down	2.9539
200916_at	TAGLN2	2.52406e-16	3.69918	up	1.2534	up	2.95131
225665_at	ZAK	4.0357e-14	3.29057	up	1.11537	down	2.95021
1567575_at		2.25317e-14	3.19698	up	1.08396	up	2.94935
209966_x_at	ESRRG	3.17831e-11	3.13758	down	1.06402	up	2.9488
211849_s_at	RNGTT	1.21201e-22	2.96586	up	1.00591	down	2.94844
228971_at		1.2852e-18	3.34909	down	1.13691	down	2.94579
228273_at		5.026e-10	3.67206	up	1.24763	down	2.94322
235422_at		1.04349e-11	3.59151	down	1.22054	down	2.94255
219207_at	EDC3	1.6956e-25	3.2044	up	1.08994	down	2.93999
1555370_a_at	CAMTA1	4.08546e-27	14.8663	down	5.05719	down	2.93963
1557918_s_at	SLC16A1	3.88665e-11	3.03265	up	1.0317	down	2.93946
236140_at	GCLM	9.15137e-15	3.84415	up	1.30819	up	2.93854
228656_at	PROX1	8.02207e-28	10.757	down	3.66175	down	2.93767
201710_at	MYBL2	1.67064e-14	3.92571	up	1.33741	down	2.9353
227417_at	MOSC2	1.84642e-10	4.07905	down	1.39009	down	2.93437
1558388_a_at	LOC643763	1.0042e-19	21.2504	down	7.24364	down	2.93366
203676_at	GNS	1.23039e-15	3.40213	up	1.16052	up	2.93155
210935_s_at	WDR1	5.80905e-22	6.08852	up	2.0769	down	2.93155
202178_at	PRKCZ	2.01973e-10	5.62018	down	1.91736	down	2.93121
217080_s_at	HOMER2	3.07223e-12	3.82475	up	1.30508	down	2.93066
206034_at	SERPINB8	2.17635e-16	3.45457	up	1.17887	down	2.9304
230932_at		4.04709e-15	5.1458	down	1.75695	down	2.92883
1554383_a_at	TRAM2	9.10842e-25	3.18944	up	1.08918	down	2.92829
226002_at	GAB1	5.97601e-15	3.63022	down	1.23979	down	2.9281
221685_s_at	CCDC99	4.27342e-28	6.11481	up	2.08845	up	2.92792
229513_at	STRBP	4.351e-15	4.74565	down	1.62087	down	2.92784
202058_s_at	KPNA1	1.88647e-21	3.24807	up	1.11036	up	2.92525
240450_at		4.856e-10	3.25922	up	1.11451	down	2.92436
204886_at	PLK4	2.24605e-10	3.05702	up	1.04543	down	2.92417
1554689_a_at	NLGN4X	1.12486e-10	3.38555	down	1.15798	down	2.92368
236562_at	ZNF439	5.04042e-10	3.17067	down	1.08448	down	2.92367
201337_s_at	VAMP3	9.76537e-14	4.65636	up	1.5927	up	2.92356
226615_at	XPR1	5.17338e-20	6.85646	down	2.34602	down	2.92259
201112_s_at	CSE1L	6.77726e-23	3.06451	up	1.04866	up	2.9223
211355_x_at	LEPR	5.44987e-20	3.32121	up	1.13652	up	2.92226
232748_at	PAPPA	1.36703e-11	3.45594	up	1.18289	down	2.92162
238015_at	C4orf46	1.03598e-12	3.13511	up	1.07318	up	2.92134
224367_at	BEX2	4.6835e-07	4.18471	down	1.43248	down	2.9213
207401_at	PROX1	1.81272e-20	5.70394	down	1.95422	down	2.91877
205895_s_at	NOLC1	1.5722e-19	3.49647	up	1.19829	up	2.91789
205034_at	CCNE2	1.23961e-06	3.20097	up	1.09739	down	2.91689
235631_at	DDR2	1.77224e-12	3.21073	up	1.10146	down	2.91498
214849_at	KCTD20	6.0232e-17	2.94744	up	1.01125	down	2.91463
206363_at	MAF	5.31735e-14	4.91836	down	1.68793	up	2.91383
212730_at	SYNM	1.30016e-13	7.4425	down	2.55954	up	2.90775
225048_at	PHF10	2.2502e-20	3.74191	down	1.28708	up	2.90729
213267_at	DOPEY1	9.43639e-19	2.96087	down	1.01866	up	2.90663
209159_s_at	NDRG4	8.83573e-21	6.80384	down	2.34099	down	2.90639
243835_at	ZDHHC21	2.50591e-29	6.64351	down	2.28611	down	2.90603
239425_at		1.55038e-11	3.14374	down	1.08196	up	2.9056
211607_x_at	EGFR	2.16065e-12	2.92034	up	1.00538	up	2.90473
204060_s_at	PRKX /// PRKY	3.6886e-14	3.32151	down	1.14365	down	2.9043
228680_at	KIF3A	1.17064e-15	3.05118	down	1.05121	down	2.90253
222757_s_at	ZAK	4.3768e-30	5.33612	up	1.83911	up	2.90147
222566_at	SUV420H1	4.54635e-17	2.99721	down	1.03365	up	2.89964
1558750_a_at		3.01631e-08	2.95748	up	1.02091	down	2.89689
232994_s_at	RGNEF	2.12776e-14	3.655	up	1.26183	up	2.89659
213905_x_at	BGN	1.12114e-16	8.15678	down	2.81757	down	2.89497
201420_s_at	WDR77	2.47169e-22	3.1522	up	1.08975	up	2.8926
229530_at	GUCY1A3	3.70936e-21	8.76181	down	3.02931	down	2.89234
232263_at	SLC6A15	1.16185e-09	3.51067	up	1.21397	up	2.89188
226189_at	ITGB8	1.07591e-14	7.07665	down	2.44774	up	2.8911
1554321_a_at	NFS1	5.25098e-22	3.39414	up	1.17408	up	2.8909
1554273_a_at	ERAP2	2.31862e-14	2.91663	up	1.00996	up	2.88787
214431_at	GMPS	8.59999e-20	3.43273	up	1.18881	up	2.88754
211561_x_at	MAPK14	1.99334e-19	3.14536	up	1.08954	down	2.88687
206920_s_at	GLE1	2.85895e-27	3.20171	up	1.10942	down	2.88594
205590_at	RASGRP1	2.41231e-18	11.5835	down	4.01444	down	2.88547
242447_at	C3orf70	8.8804e-41	74.9198	down	25.9866	down	2.88302
1553764_a_at	JUB	7.27054e-10	4.56185	up	1.58237	up	2.88291
239516_at		2.75518e-19	3.72463	down	1.29249	down	2.88175
228349_at		4.21492e-15	2.92665	down	1.01596	up	2.88068
218295_s_at	NUP50	1.24691e-26	4.3589	up	1.51338	up	2.88023
226446_at	HES6	4.83532e-11	5.2829	down	1.83668	down	2.87634
222494_at	FOXN3	2.0655e-15	3.22975	down	1.12289	up	2.87628
238827_at		5.52854e-30	3.80626	up	1.32333	up	2.87627
203320_at	SH2B3	9.55914e-12	4.45259	up	1.55016	up	2.87234
1555594_a_at	MBNL1	1.09798e-23	3.43818	up	1.19728	down	2.87165
218494_s_at	SLC2A4RG	5.5513e-12	2.88338	up	1.00436	down	2.87086
47560_at	LPHN1	1.65536e-12	3.29415	down	1.14786	down	2.86983
239022_at		1.69504e-21	3.98639	down	1.38925	down	2.86945
220011_at	C1orf135	2.7755e-18	2.91188	up	1.01507	down	2.86865
203665_at	HMOX1	2.0226e-06	4.02721	up	1.404	down	2.86837
205809_s_at	WASL	2.82782e-19	3.40771	down	1.18878	down	2.86656
203145_at	SPAG5	1.67611e-10	3.53381	up	1.2328	up	2.86649
243483_at	TRPM8	0.010817	2.95134	down	1.02966	up	2.86632
222946_s_at	C1orf135	2.82886e-26	3.1772	up	1.10892	up	2.86514
235435_at	AASDH	2.35396e-23	4.74129	down	1.65626	up	2.86265
235086_at	THBS1	8.73357e-10	3.8951	up	1.36098	up	2.86199
208155_x_at	GAGE1	9.49074e-05	2.90233	up	1.01478	up	2.86005
228062_at	NAP1L5	8.17532e-07	3.96895	down	1.38788	down	2.85973
232794_at		4.34752e-17	3.47066	down	1.21365	up	2.85969
214778_at	MEGF8	1.37153e-25	3.8994	down	1.36373	up	2.85937
214720_x_at		5.5031e-16	4.11222	up	1.44037	down	2.85498
1555793_a_at	ZFP82	6.23982e-10	3.02043	down	1.05796	down	2.85496
228392_at	ZNF302	2.12154e-15	2.93347	down	1.02878	down	2.8514
228839_s_at	LOC439994 /// LOC642361	1.01019e-16	3.0052	down	1.05415	down	2.85081
203973_s_at	CEBPD	1.44201e-07	3.14691	down	1.10415	down	2.85007
229641_at		3.25218e-11	3.5147	up	1.23355	down	2.84925
201897_s_at	CKS1B	7.28963e-20	5.15414	up	1.80908	up	2.84903
212606_at	WDFY3	6.53384e-18	3.08014	down	1.0813	down	2.84854
238735_at		3.20425e-15	4.53785	down	1.59305	down	2.84853
214686_at	ZNF266	8.84799e-10	3.46332	down	1.2161	down	2.84789
212406_s_at	PCMTD2	1.82133e-13	3.4592	down	1.21466	up	2.84788
236404_at		4.22879e-14	3.68729	down	1.29487	down	2.84762
235068_at	ZDHHC21	2.81485e-14	3.10353	down	1.08994	up	2.84742
210559_s_at	CDC2	1.06174e-15	7.99119	up	2.80872	up	2.84514
209270_at	LAMB3	2.35456e-21	3.82443	up	1.34512	up	2.84318
205514_at	ZNF415	8.3783e-11	4.13557	down	1.45459	up	2.84311
222454_s_at	PARVA	4.02905e-23	4.08669	up	1.43804	up	2.84186
213283_s_at	SALL2	1.71474e-30	8.55611	down	3.01333	down	2.83942
201631_s_at	IER3	2.55462e-05	3.40566	up	1.20009	down	2.83785
241769_at		8.45007e-17	4.74413	down	1.67207	down	2.83728
225681_at	CTHRC1	2.40469e-15	18.8983	down	6.66082	down	2.83724
227350_at	HELLS	5.18023e-11	3.78859	up	1.33562	up	2.83657
202364_at	MXI1	2.14246e-14	2.92485	down	1.03151	down	2.83552
225912_at	TP53INP1	1.00301e-13	3.62338	down	1.2784	up	2.8343
202686_s_at	AXL	1.09365e-13	4.04104	up	1.42586	up	2.83411
203146_s_at	GABBR1	1.69791e-21	6.17486	down	2.17988	down	2.83266
222583_s_at	NUP50	1.83961e-18	3.04532	up	1.07558	up	2.83134
233085_s_at	OBFC2A	9.15097e-25	6.3671	up	2.24917	up	2.83086
215307_at	ZNF529	1.45112e-17	4.44983	down	1.57318	down	2.82856
233025_at	PDZD2	3.54638e-14	7.21437	down	2.55226	down	2.82666
206673_at	GPR176	1.03256e-20	3.01775	up	1.06768	up	2.82645
203231_s_at	ATXN1	4.10574e-18	5.94053	down	2.10184	up	2.82635
201930_at	MCM6	1.52367e-10	2.96642	up	1.0503	down	2.82434
243109_at	MCTP2	4.01356e-05	2.93452	up	1.03944	up	2.82318
230466_s_at		1.89985e-10	3.22541	up	1.14252	down	2.82306
1553798_a_at	FBXL13	9.37426e-12	3.07023	up	1.08853	up	2.82053
1569003_at	TMEM49	1.44158e-12	7.01909	up	2.48911	up	2.81992
1555892_s_at	LOC253039	1.50864e-12	3.82847	down	1.35768	down	2.81987
221974_at	IPW	6.71694e-17	6.59291	down	2.34015	up	2.8173
225834_at	FAM72A /// FAM72B /// FAM72D	3.55543e-10	3.8198	up	1.35615	up	2.81665
230930_at	LOC338620	1.52524e-15	5.19698	up	1.84885	up	2.81092
211701_s_at	TRO	2.76411e-23	4.41856	down	1.57218	down	2.81047
232635_at	C14orf145	1.87547e-25	2.82906	up	1.0067	down	2.81023
236358_at		4.4336e-21	4.92638	down	1.75309	down	2.81011
214889_at	FAM149A	1.95651e-14	4.16925	down	1.48381	down	2.80983
231836_at	HKR1	3.74059e-14	2.99804	down	1.06711	down	2.80948
227626_at	PAQR8	8.37865e-12	4.20575	down	1.49922	down	2.80529
236359_at	SCN4B	2.94944e-10	4.11377	down	1.46653	down	2.80511
239333_x_at		0	3.92873	down	1.40096	down	2.80431
219715_s_at	TDP1	1.27474e-27	4.11658	up	1.47058	up	2.79929
228012_at	MATR3	4.9813e-21	3.00036	down	1.07188	up	2.79916
228891_at	SEMA4D	4.75255e-06	2.8528	down	1.01936	down	2.79861
205394_at	CHEK1	1.22939e-12	5.27415	up	1.88613	up	2.79628
212194_s_at	TM9SF4	1.48175e-25	3.47885	up	1.24427	up	2.7959
209231_s_at	DCTN5	6.6092e-19	3.09732	up	1.10801	up	2.79539
216283_s_at	PVR	4.07183e-29	3.41739	up	1.22254	up	2.79531
229464_at	MYEF2	2.32608e-15	3.48863	down	1.2484	up	2.79447
226980_at	DEPDC1B	2.96455e-07	3.41039	up	1.22076	up	2.79366
229975_at	BMPR1B	4.44596e-09	6.02396	down	2.15665	up	2.7932
203432_at	TMPO	2.73915e-19	4.17747	up	1.49587	up	2.79266
204917_s_at	MLLT3	1.35936e-11	3.12957	down	1.12087	up	2.79209
205251_at	PER2	1.16466e-11	3.30831	down	1.18508	up	2.79162
1552264_a_at	MAPK1	6.22218e-18	3.28856	up	1.17857	up	2.7903
230815_at	LOC389765	1.94292e-17	4.27906	down	1.53379	up	2.78986
204311_at	ATP1B2	4.60768e-24	9.19528	down	3.29696	down	2.78902
236539_at	PTPN22	6.64288e-09	3.2339	up	1.15987	down	2.78817
235117_at	CHAC2	4.56725e-10	3.16105	up	1.13431	down	2.78675
222387_s_at	VPS35	8.38083e-12	2.89633	up	1.03941	down	2.78651
204061_at	PRKX	6.1546e-12	3.50807	down	1.25945	down	2.78538
201555_at	MCM3	5.28142e-21	3.34412	up	1.20102	up	2.78439
203543_s_at	KLF9	4.58499e-07	3.36695	down	1.21014	up	2.78229
208351_s_at	MAPK1	1.83775e-16	2.83215	up	1.01843	up	2.78091
212982_at	ZDHHC17	3.18881e-26	3.98292	down	1.43273	down	2.77995
228359_at	UBASH3B	3.2597e-14	3.54102	up	1.27447	up	2.77842
216268_s_at	JAG1	1.60551e-08	3.20937	down	1.15515	down	2.77832
223588_at	THAP2	3.72218e-19	4.59309	down	1.65394	up	2.77706
207086_x_at	GAGE1	8.71799e-05	2.92484	up	1.05344	down	2.77647
1553810_a_at	KIAA1524	1.67145e-24	3.36723	up	1.21287	up	2.77626
1555978_s_at		2.34106e-17	3.60278	up	1.29788	down	2.77589
226641_at		1.65423e-14	4.0098	down	1.44457	down	2.77578
225845_at	ZBTB44	5.71919e-18	3.34176	down	1.20443	up	2.77457
211762_s_at	KPNA2	6.42342e-15	3.43871	up	1.2396	up	2.77404
215695_s_at	GYG2	1.19796e-06	2.95332	down	1.06463	down	2.77404
236038_at		1.52591e-09	4.07418	down	1.46879	up	2.77383
225354_s_at	SH3BGRL2	4.62342e-14	3.16645	down	1.14204	up	2.77263
223614_at	MMP16	7.14302e-10	5.8559	down	2.11206	down	2.7726
238521_at		2.03494e-06	4.16821	down	1.50361	up	2.77214
238332_at	ANKRD29	8.14171e-10	4.84715	up	1.74906	down	2.77129
239519_at		9.71129e-07	2.86889	up	1.0356	up	2.77027
204729_s_at	STX1A	5.4701e-08	3.15283	up	1.13815	down	2.77013
204160_s_at	ENPP4	5.3115e-05	3.06875	down	1.10806	up	2.76949
212619_at	TMEM194A	4.58268e-21	3.38132	up	1.22202	up	2.76699
203717_at	DPP4	2.06456e-16	4.81226	up	1.74077	up	2.76444
212445_s_at	NEDD4L	9.2369e-08	3.28013	up	1.18668	up	2.76412
200935_at	CALR	7.00392e-13	3.02774	up	1.0965	up	2.76129
212096_s_at	MTUS1	6.2233e-17	7.7518	down	2.80743	down	2.76117
223552_at	LRRC4	9.61633e-17	3.49379	down	1.26603	down	2.75965
227444_at	ARMCX4	2.13342e-11	3.10465	down	1.12518	down	2.75926
220283_at	HHIPL2	2.35715e-17	3.39319	up	1.23027	up	2.75808
203217_s_at	ST3GAL5	6.49378e-19	5.74616	down	2.08393	down	2.75737
229533_x_at	ZNF680	2.78102e-12	3.63524	down	1.3185	up	2.7571
217506_at	LOC339290	7.80902e-22	5.2769	down	1.91394	down	2.75709
203696_s_at	RFC2	1.33296e-18	3.1861	up	1.15647	up	2.75502
210416_s_at	CHEK2	6.30923e-15	3.06019	up	1.11078	up	2.75499
226064_s_at	DGAT2	3.04668e-16	3.38129	up	1.22944	up	2.75028
1569971_at		2.39842e-11	3.32996	up	1.21097	up	2.74984
228446_at	KIAA2026	1.94168e-23	3.15172	down	1.14641	down	2.74922
228760_at	SFRS2B	4.20982e-14	4.32045	down	1.5722	up	2.74803
213703_at	LOC150759	6.42077e-20	4.03297	down	1.46771	down	2.7478
203213_at	CDC2	4.89369e-10	5.33072	up	1.94024	up	2.74746
208900_s_at	TOP1	8.53878e-23	3.24065	down	1.18009	down	2.7461
223227_at	BBS2	3.58449e-14	3.11072	down	1.13295	up	2.74569
203215_s_at	MYO6	1.06485e-28	6.90245	down	2.51494	down	2.74457
227165_at	C13orf3	2.85714e-16	3.31812	up	1.20908	down	2.74433
203216_s_at	MYO6	2.00832e-10	3.2075	down	1.16881	down	2.74425
1554547_at	FAM13C	1.18297e-27	11.0154	down	4.01462	up	2.74381
205466_s_at	HS3ST1	2.73384e-09	6.44399	down	2.34924	up	2.74301
221047_s_at	MARK1	4.08008e-16	4.1295	down	1.50553	down	2.74289
231990_at	USP15	1.5561e-17	2.75331	up	1.00407	down	2.74216
206382_s_at	BDNF	1.28747e-11	5.8483	up	2.13377	up	2.74083
204441_s_at	POLA2	1.18509e-20	3.76897	up	1.37539	down	2.74029
230902_at	LOC645323	6.10124e-13	4.66983	down	1.70499	up	2.73892
1554464_a_at	CRTAP	5.31241e-24	7.33048	up	2.67663	up	2.7387
227870_at	IGDCC4	3.1072e-10	6.22695	down	2.27732	up	2.73433
211749_s_at	VAMP3	1.10491e-15	3.6542	up	1.33671	up	2.73373
221683_s_at	CEP290	8.04597e-36	5.60151	down	2.04971	down	2.73283
201202_at	PCNA	5.01212e-16	3.42434	up	1.25353	up	2.73175
212605_s_at		2.05745e-24	4.48569	down	1.64225	down	2.73143
232145_at	C2orf68	4.36786e-19	3.82013	down	1.39858	down	2.73143
213554_s_at	CDV3	1.87205e-23	2.76855	up	1.01404	up	2.73021
227372_s_at	BAIAP2L1	7.60597e-10	4.28804	up	1.57078	up	2.72988
235532_at	PIGM	7.90042e-10	2.75808	down	1.01041	up	2.72966
228498_at		1.24949e-18	5.91646	up	2.16755	up	2.72956
239482_x_at	ZNF708	1.40423e-17	3.59173	down	1.31647	up	2.7283
227214_at	GOPC	3.01358e-16	3.10093	up	1.13706	up	2.72714
242761_s_at	ZNF420	1.63487e-13	3.59152	down	1.31709	up	2.72686
214180_at	MAN1C1	1.57608e-07	3.23817	down	1.18815	up	2.72538
204728_s_at	WDHD1	7.53732e-19	3.38568	up	1.24228	up	2.72538
203214_x_at	CDC2	1.69335e-17	7.87371	up	2.89096	up	2.72356
235782_at		1.3129e-13	2.92295	down	1.07331	down	2.72329
227955_s_at	EFNA5	2.78789e-07	3.6547	up	1.34299	down	2.72131
209598_at	PNMA2	6.18662e-20	16.1118	down	5.92115	down	2.72106
200769_s_at	MAT2A	9.4124e-09	3.05775	up	1.125	up	2.71801
AFFX-r2-Bs-dap-3_at		2.39965e-08	3.60197	down	1.32523	down	2.71799
206626_x_at	SSX1	6.04295e-13	2.97807	up	1.09601	up	2.71719
204255_s_at	VDR	5.79978e-20	4.06427	up	1.496	up	2.71676
201474_s_at	ITGA3	5.53808e-20	7.73193	up	2.8473	up	2.71553
229315_at		2.03016e-16	2.79689	down	1.03027	up	2.71471
209363_s_at	MED21	4.87823e-29	5.26066	up	1.93826	up	2.71411
1558015_s_at	ACTR2	5.61051e-09	3.01959	up	1.11257	down	2.71407
223079_s_at	GLS	1.19258e-09	3.07313	up	1.13282	down	2.71281
231136_at		2.94143e-06	2.8348	down	1.04563	down	2.7111
225178_at	TTC14	1.37426e-18	2.73643	down	1.00966	up	2.71025
213469_at	PGAP1	2.56433e-11	3.11294	down	1.1487	up	2.70997
224320_s_at	MCM8	1.04716e-06	2.79918	up	1.03293	up	2.70993
223427_s_at	EPB41L4B	3.16846e-14	3.31884	up	1.22523	up	2.70874
1553956_at	ALS2CR4	2.05594e-16	2.90412	up	1.07215	down	2.70868
208835_s_at	CROP	4.46314e-29	4.07499	down	1.5055	up	2.70674
201670_s_at	MARCKS	4.79257e-15	2.87522	down	1.06289	up	2.7051
228925_at		1.76975e-16	3.32083	down	1.22797	down	2.70433
212320_at	TUBB	7.41987e-18	3.05701	up	1.13057	up	2.70396
1555977_at		1.25458e-16	3.5184	up	1.30151	down	2.70332
233974_s_at	FAM129B	7.20526e-20	2.8437	up	1.05316	up	2.70016
39966_at	CSPG5	1.39595e-31	29.0661	down	10.7653	down	2.69999
223417_at	RAD18	1.30296e-11	2.99504	up	1.10972	down	2.69891
225998_at	GAB1	3.99735e-11	2.81823	down	1.04569	up	2.6951
1552733_at	KLHDC1	2.89262e-17	3.12665	down	1.16116	down	2.6927
243915_at		5.53712e-12	4.4644	down	1.6597	down	2.68989
201449_at	TIA1	1.4356e-16	2.89827	down	1.07855	up	2.6872
204547_at	RAB40B	2.08439e-08	3.12019	down	1.16115	up	2.68716
238493_at	ZNF506	3.13094e-13	3.66726	down	1.36557	up	2.68552
230885_at	SPG7	2.76118e-16	3.29245	down	1.22652	down	2.68439
217599_s_at	MDFIC	2.88756e-21	5.19558	up	1.93614	up	2.68348
202246_s_at	CDK4	1.29306e-12	2.83808	up	1.05832	up	2.68168
243541_at	IL31RA	1.30141e-12	3.26532	up	1.21774	up	2.68145
221591_s_at	FAM64A	5.55659e-08	3.16178	up	1.17972	down	2.68011
211959_at	IGFBP5	9.9613e-14	14.8025	down	5.52316	up	2.68007
212357_at	FAM168A	2.51583e-16	3.02506	down	1.12955	up	2.67812
219927_at	FCF1	2.03751e-12	2.72097	up	1.01625	down	2.67746
226282_at		2.64525e-20	4.44169	up	1.65967	up	2.67625
230207_s_at	DOCK5	1.33229e-15	5.52874	up	2.06598	up	2.67609
230120_s_at	PLGLB2	4.37445e-15	2.83067	down	1.05785	down	2.67586
1557174_a_at		1.16284e-14	3.46017	down	1.29421	down	2.67358
1558724_at	LOC645478	2.80379e-09	3.10021	down	1.15967	up	2.67335
229999_at	LOC100128416	1.98934e-22	3.11198	down	1.16423	down	2.673
225105_at	C12orf75	2.91197e-28	11.6741	up	4.36763	up	2.67287
202023_at	EFNA1	1.20444e-06	2.9218	down	1.09315	up	2.67282
216894_x_at	CDKN1C	2.52228e-11	3.24848	down	1.21541	down	2.67274
224200_s_at	RAD18	1.92563e-14	4.76403	up	1.78288	down	2.6721
239893_at		7.63518e-06	3.3086	up	1.24135	down	2.66533
1557984_s_at	RPAP3	1.19016e-14	3.07944	up	1.15542	up	2.66521
207749_s_at	PPP2R3A	1.58797e-15	3.11906	up	1.17072	up	2.66422
212163_at	KIDINS220	2.30375e-23	3.17566	down	1.19228	down	2.66352
209771_x_at	CD24	0.000852472	4.05556	down	1.52378	down	2.6615
1557430_at	LOC147670	6.14204e-16	4.61333	down	1.73442	down	2.65987
222502_s_at	UFM1	7.58536e-14	2.97817	up	1.12125	up	2.65612
201995_at	EXT1	2.8451e-17	2.71813	up	1.02338	down	2.65602
203758_at	CTSO	2.34865e-09	3.41885	down	1.28762	down	2.65517
209099_x_at	JAG1	3.07659e-07	2.75988	down	1.03949	up	2.65502
207442_at	CSF3	1.7573e-10	2.82832	up	1.0654	down	2.65471
213587_s_at	ATP6V0E2	2.07751e-17	3.61105	down	1.36027	down	2.65467
226462_at	STXBP6	3.74364e-09	2.96726	up	1.11911	down	2.65144
218894_s_at	MAGOHB	2.05347e-22	3.79291	up	1.43165	up	2.64934
207439_s_at	SLC35A2	9.51831e-24	2.68428	up	1.01338	up	2.64885
226926_at	DMKN	7.60586e-18	3.62299	up	1.36816	up	2.64807
210766_s_at	CSE1L	3.83437e-22	2.83511	up	1.07064	up	2.64806
206079_at	CHML	1.8053e-15	2.70619	up	1.02209	up	2.6477
214647_s_at	HFE	4.1111e-18	3.69319	up	1.39511	up	2.64724
207663_x_at	GAGE3	5.7685e-05	2.68654	up	1.0152	up	2.64633
205051_s_at	KIT	7.75449e-05	3.07769	down	1.16317	up	2.64596
1569469_a_at	LHX8	2.47729e-07	2.84522	up	1.07582	up	2.64469
1569302_at	KIAA1731	3.89731e-17	2.88024	down	1.08923	down	2.64429
209198_s_at	SYT11	4.22708e-10	3.56118	down	1.34723	up	2.64334
218002_s_at	CXCL14	2.23554e-09	7.55496	down	2.85884	down	2.64267
222725_s_at	PALMD	9.29216e-09	2.94778	up	1.11686	down	2.63934
243996_at		6.11479e-13	3.07032	down	1.16407	up	2.63757
230589_at		1.12619e-12	3.29575	down	1.2498	up	2.63702
209741_x_at	SCAPER	5.09075e-18	2.87819	down	1.09166	up	2.63652
209100_at	IFRD2	1.75116e-25	3.21382	up	1.21918	up	2.63605
1053_at	RFC2	1.00426e-16	2.99	up	1.13548	up	2.63324
1569583_at	EREG	4.70927e-08	2.66382	up	1.01233	down	2.63137
215489_x_at	HOMER3	5.47021e-13	3.17	up	1.20537	up	2.6299
227620_at	SLC44A1	1.55361e-05	2.6706	down	1.01559	up	2.62959
236704_at		1.98689e-11	3.97363	down	1.5121	down	2.62788
213939_s_at	RUFY3	3.73454e-35	6.82068	down	2.59595	down	2.62743
222668_at	KCTD15	2.71216e-14	6.50023	down	2.4747	up	2.62668
213894_at	THSD7A	7.32592e-16	6.62264	down	2.5222	down	2.62574
230599_at		9.93028e-17	5.49394	down	2.09267	down	2.62533
224254_x_at		3.8772e-38	5.74049	down	2.18678	down	2.62509
213649_at	SFRS7	7.60481e-13	2.88185	down	1.09785	down	2.62499
1554327_a_at	CANT1	2.39006e-29	2.73197	up	1.04081	down	2.62486
211976_at		1.03642e-28	4.12207	down	1.57194	down	2.62227
214727_at	BRCA2	7.76311e-24	3.14703	up	1.20095	up	2.62044
218885_s_at	GALNT12	5.64029e-05	2.90147	up	1.10751	up	2.61982
225838_at	EPC2	2.192e-20	2.73121	down	1.04267	down	2.61945
228465_at		1.74917e-14	2.71913	down	1.03812	up	2.61927
223241_at	SNX8	5.93418e-15	2.80754	up	1.07215	up	2.6186
266_s_at	CD24	0.00486291	3.36775	down	1.28618	down	2.61841
229128_s_at		3.62079e-05	2.68745	up	1.02659	up	2.61784
230741_at		2.55636e-09	6.0114	down	2.29648	down	2.61766
1555731_a_at	AP1S3	1.47408e-10	3.14445	up	1.20159	up	2.6169
212444_at		1.59279e-29	7.41781	up	2.83496	up	2.61655
224835_at	RP5-1022P6.2	2.10753e-24	4.12706	down	1.57784	down	2.61564
201279_s_at	DAB2	7.0938e-07	3.10398	up	1.18688	up	2.61524
226822_at	STOX2	2.26368e-35	9.71418	down	3.71677	down	2.6136
1561633_at	HMGA2	1.59889e-16	2.69545	up	1.03292	down	2.60953
218859_s_at	ESF1	1.57293e-19	3.3326	down	1.27733	up	2.60904
202679_at	NPC1	2.37046e-18	4.59879	up	1.7627	up	2.60895
235611_at		3.64893e-13	2.863	down	1.09844	up	2.60643
237563_s_at	LOC440731	2.05714e-24	3.45366	up	1.32514	up	2.60626
1569652_at	MLLT3	1.95325e-12	3.64556	down	1.39915	down	2.60556
209870_s_at	APBA2	1.14029e-15	3.62301	down	1.39075	down	2.60507
238929_at	SFRS2B	1.99085e-11	2.72682	down	1.04678	down	2.60495
213059_at	CREB3L1	5.46125e-13	3.66573	up	1.40722	down	2.60495
216222_s_at	MYO10	3.89754e-15	3.87652	down	1.48876	up	2.60386
219508_at	GCNT3	8.34214e-17	3.05436	up	1.17337	up	2.60306
203020_at	RABGAP1L	1.31156e-24	5.52552	down	2.12335	down	2.60227
218292_s_at	PRKAG2	3.49808e-11	2.81392	up	1.08165	down	2.6015
231094_s_at	MTHFD1L	2.23547e-30	3.66941	up	1.41067	up	2.60119
210087_s_at	MPZL1	1.43225e-22	4.47426	up	1.72068	up	2.60029
1554493_s_at	THADA	4.27396e-23	3.24893	up	1.24959	down	2.60001
1555943_at	PGAM5	2.05845e-24	2.99891	up	1.15455	up	2.59748
244864_at		4.41229e-16	2.83527	up	1.09181	up	2.59686
228040_at	MGC21881	2.06943e-17	4.12882	down	1.59031	down	2.59624
235572_at	SPC24	5.92263e-14	3.19043	up	1.22929	down	2.59534
231791_at	ASAH2B	6.4364e-21	2.76387	up	1.06539	up	2.59424
243790_at	ZNF585A	3.06974e-14	3.22776	down	1.24484	up	2.59292
218910_at	ANO10	4.13285e-18	2.7304	up	1.05311	down	2.59271
217538_at	SGSM2	1.28586e-16	2.82233	down	1.08857	down	2.59268
244660_at	ELAVL1	2.34503e-13	4.07411	down	1.57238	down	2.59104
205022_s_at	FOXN3	1.05662e-14	3.15026	down	1.21607	down	2.59052
212070_at	GPR56	1.18437e-13	5.15779	down	1.99214	down	2.58907
1557953_at	ZKSCAN1	8.52952e-29	3.59962	down	1.3904	down	2.5889
221261_x_at	MAGED4 /// MAGED4B	9.24776e-10	4.71599	down	1.8218	down	2.58864
209267_s_at	SLC39A8	4.16575e-08	2.81404	up	1.08728	up	2.58815
210510_s_at	NRP1	4.21192e-14	5.00875	up	1.93583	up	2.5874
203278_s_at	PHF21A	1.19787e-19	2.62883	down	1.01613	down	2.5871
217655_at	LOC100127972	4.51894e-15	3.46871	up	1.3409	up	2.58686
218564_at	RFWD3	5.19972e-16	2.91831	up	1.1282	up	2.58669
210026_s_at	CARD10	1.0631e-25	7.58658	up	2.93472	up	2.58511
235996_at	RASSF8	1.38286e-21	2.89594	up	1.12027	down	2.58504
235427_at		2.11502e-10	2.62066	down	1.01402	down	2.58442
244506_at	TMTC1	1.99492e-15	2.593	up	1.00332	down	2.58442
1555106_a_at	CTDSPL2	1.2775e-10	2.98029	up	1.15331	up	2.58411
205235_s_at	KIF20B	2.53336e-31	3.17458	up	1.22881	up	2.58345
200853_at	H2AFZ	1.03812e-16	2.9073	up	1.12601	down	2.58195
223996_s_at	MRPL30	1.37023e-19	3.17542	up	1.22999	up	2.58168
237690_at	GPR115	1.44025e-11	2.58789	up	1.00283	up	2.58059
216604_s_at	SLC7A8	1.66435e-10	3.05381	up	1.18372	down	2.57984
235580_at	ZNF141	1.65879e-18	3.09319	down	1.19939	down	2.57898
228528_at		3.00978e-10	2.99076	down	1.16002	down	2.57821
212141_at	MCM4	3.59836e-18	3.50427	up	1.35997	up	2.57673
56256_at	SIDT2	1.44398e-22	3.8304	down	1.48757	up	2.57494
212207_at	MED13L	4.14703e-15	2.62227	down	1.01865	up	2.57425
227401_at	IL17D	7.77408e-19	8.9993	down	3.49634	down	2.57392
208540_x_at	S100A11 /// S100A11P	1.22099e-22	6.06125	up	2.35489	up	2.57389
215785_s_at	CYFIP2	2.63647e-23	7.45701	down	2.89724	down	2.57383
236591_at		7.07458e-05	2.83861	down	1.10309	down	2.57333
201565_s_at	ID2	1.07472e-15	3.81753	down	1.4837	down	2.57298
203556_at	ZHX2	1.13952e-15	3.4307	down	1.33346	down	2.57278
236128_at	ZNF91	4.80493e-11	2.95973	down	1.15094	up	2.57158
239568_at	PLEKHH2	5.98183e-06	2.96453	down	1.15298	down	2.57119
244885_at		3.69625e-06	3.49584	up	1.36068	down	2.56919
209962_at	EPOR	3.07617e-14	2.95119	up	1.1489	up	2.5687
204236_at	FLI1	1.73083e-06	3.21434	down	1.25137	up	2.56866
202465_at	PCOLCE	8.16113e-06	3.24643	up	1.26413	up	2.56812
1555950_a_at	CD55	1.06824e-12	4.70388	up	1.83239	down	2.56707
201272_at	AKR1B1	7.77452e-19	4.78784	up	1.86607	up	2.56574
213617_s_at	C18orf10	5.44378e-16	2.58796	up	1.0092	down	2.56437
225623_at	KIAA1737	9.91979e-20	3.2985	down	1.28641	down	2.56412
202546_at	VAMP8	8.5356e-18	8.37611	down	3.26752	down	2.56344
207740_s_at	NUP62	1.79446e-12	2.62978	up	1.02602	up	2.56308
228581_at	KCNJ10	1.50594e-29	35.9502	down	14.0265	down	2.56301
210036_s_at	KCNH2	1.28687e-07	3.06784	down	1.19754	down	2.56178
214063_s_at	TF	3.70417e-17	15.3699	down	6.00192	down	2.56083
200750_s_at	RAN	1.99655e-18	2.62886	up	1.02707	up	2.55958
213996_at	YPEL1	1.47165e-19	3.57899	down	1.39827	down	2.55957
1569854_at		3.36411e-33	10.5047	down	4.10453	down	2.55929
208986_at	TCF12	1.58917e-14	2.62464	down	1.0256	up	2.55913
202897_at	SIRPA	1.97652e-07	2.73976	down	1.07087	up	2.55844
216250_s_at	LPXN	5.5558e-06	2.78396	up	1.08816	up	2.5584
236229_at		1.94327e-15	3.08531	down	1.20608	down	2.55812
235132_at	LOC254128	3.42176e-13	2.6332	down	1.02943	up	2.55793
242923_at	ZNF678	1.33634e-09	2.60067	down	1.017	up	2.55721
211354_s_at	LEPR	4.405e-21	3.28185	up	1.28342	up	2.5571
201912_s_at	GSPT1	3.62193e-21	3.57071	up	1.39695	up	2.55607
219751_at	SETD6	1.19466e-10	2.64952	down	1.03706	up	2.55484
208993_s_at	PPIG	9.15681e-23	2.7555	down	1.0793	down	2.55304
232300_at	LOC100128309	1.68246e-20	2.55283	up	1.00006	down	2.55267
236635_at	ZNF667	2.11607e-14	4.0235	down	1.57679	down	2.5517
226123_at	CHD7	4.58053e-21	6.30965	down	2.47289	down	2.55152
45297_at	EHD2	4.22644e-17	3.55011	up	1.39156	up	2.55117
234944_s_at	FAM54A	1.27609e-24	3.11898	up	1.22398	up	2.54823
227930_at	EIF2C4	1.04434e-17	2.83709	down	1.11349	down	2.54792
206473_at	MBTPS2	6.03173e-22	2.89426	up	1.13595	up	2.54787
224518_s_at	ZNF559	1.39077e-19	3.88125	down	1.5236	down	2.54743
229538_s_at	IQGAP3	3.29314e-08	3.67728	up	1.44363	down	2.54725
234863_x_at	FBXO5	1.02935e-15	3.8879	up	1.52657	up	2.54683
1555797_a_at	ARPC5	6.77916e-11	2.57452	up	1.01101	down	2.5465
214460_at	LSAMP	1.78678e-17	3.63558	down	1.42851	down	2.54502
208727_s_at	CDC42	7.47054e-07	3.07726	up	1.20954	up	2.54417
229264_at	PARP8	7.15565e-09	2.80102	down	1.10111	up	2.54381
204042_at	WASF3	0.000194464	2.66463	down	1.04834	up	2.54175
225886_at	DDX5	2.13039e-23	3.92556	down	1.54454	up	2.54157
226820_at	ZNF362	1.6685e-20	3.31923	down	1.30631	down	2.54091
226510_at	HEATR5A	5.52799e-08	2.56811	down	1.01187	up	2.538
233955_x_at	CXXC5	1.17552e-09	2.62345	down	1.03368	down	2.53797
209629_s_at	NXT2	5.18655e-07	2.81894	up	1.11081	down	2.53773
41037_at	TEAD4	6.31625e-13	4.04927	up	1.59648	down	2.53638
216550_x_at	ANKRD12	1.55129e-22	3.49072	down	1.37637	up	2.53617
220072_at	CSPP1	2.42728e-35	4.65265	down	1.83592	down	2.53423
219471_at	C13orf18 /// PPP1R2P4	1.34872e-05	2.55475	down	1.00832	up	2.53366
217010_s_at	CDC25C	1.62459e-18	3.11101	up	1.2285	down	2.53236
209832_s_at	CDT1	5.09595e-18	3.75524	up	1.48345	down	2.53142
38892_at	KIAA0240	3.06812e-16	2.58811	down	1.02288	up	2.53022
203620_s_at	FCHSD2	3.37949e-20	3.60648	down	1.42588	down	2.52931
213388_at	PDE4DIP	9.5479e-11	3.46669	down	1.37084	down	2.52889
238453_at	FGFBP3	5.74949e-10	2.75639	down	1.09014	down	2.52848
209264_s_at	TSPAN4	1.96306e-12	3.84128	up	1.51962	up	2.52779
1566558_x_at	FLJ90757	3.15777e-13	2.85574	down	1.12992	up	2.52739
223586_at	ARNTL2	1.40813e-24	4.55484	up	1.80288	up	2.52643
226583_at	C12orf76	1.39132e-14	2.69865	down	1.06821	up	2.52632
204990_s_at	ITGB4	4.46229e-05	2.69586	down	1.06865	down	2.52268
209357_at	CITED2	7.84263e-09	3.19804	up	1.2681	up	2.52192
225911_at	NPNT	0.00152756	3.51445	down	1.39382	up	2.52145
227231_at	KIAA1211	6.33839e-10	4.16869	down	1.6554	up	2.51824
213351_s_at	TMCC1	1.75362e-15	2.65932	down	1.05625	down	2.5177
222872_x_at	OBFC2A	8.14192e-23	6.12505	up	2.43294	up	2.51755
205909_at	POLE2	4.77722e-11	3.31854	up	1.3186	down	2.51672
1558220_at	MUC20	3.06087e-16	3.60847	down	1.43397	down	2.51643
224407_s_at	RP6-213H19.1	1.19987e-18	3.70589	up	1.47294	up	2.51598
228293_at	DEPDC7	0.000148457	2.54739	up	1.01289	down	2.51497
219978_s_at	NUSAP1	4.43234e-05	3.08234	up	1.22614	down	2.51387
210587_at	INHBE	2.12404e-12	2.71656	up	1.08126	up	2.51239
227611_at	TARSL2	7.22493e-17	2.89833	down	1.15461	up	2.51021
1553955_at	KLRAQ1	7.42863e-17	2.68597	down	1.07016	up	2.50986
217862_at	PIAS1	1.20091e-17	2.71681	down	1.08263	down	2.50945
233445_at		3.12701e-09	2.58865	up	1.03171	down	2.50907
239078_at	C1orf58	2.09157e-13	2.53956	up	1.01217	up	2.50902
232751_at	RBBP9	9.04517e-14	2.50942	up	1.00055	up	2.50805
227112_at	TMCC1	1.1461e-15	2.88987	down	1.15236	up	2.50779
219490_s_at	DCLRE1B	3.19495e-37	3.32501	up	1.32594	up	2.50765
230178_s_at		2.79302e-13	2.58587	down	1.03122	down	2.50758
207017_at	RAB27B	2.22564e-18	2.57727	up	1.02812	down	2.50677
228063_s_at	NAP1L5	1.39718e-08	4.36547	down	1.74207	down	2.50591
202787_s_at	MAPKAPK3	7.53579e-14	2.89689	up	1.15632	down	2.50527
232424_at	PRDM16	1.26863e-08	6.84907	down	2.73503	up	2.5042
218308_at	TACC3	1.70612e-10	3.52246	up	1.40681	down	2.50386
227582_at	KLHDC9	3.26073e-16	3.78197	down	1.51055	down	2.50371
229622_at	FAM132B	3.28498e-08	3.0231	up	1.2075	down	2.50361
215046_at	C2orf67	2.1275e-12	3.28782	down	1.31358	down	2.50294
226627_at		5.85736e-29	12.2128	down	4.88084	down	2.50219
227934_at	KPNA5	1.58163e-22	4.04726	down	1.61754	down	2.50211
211964_at	COL4A2	5.98071e-07	3.70867	down	1.48222	down	2.50209
205534_at	PCDH7	7.29181e-09	3.4663	up	1.38543	down	2.50197
229244_at		7.26823e-22	5.74687	down	2.29694	down	2.50197
206102_at	GINS1	0.00010504	2.6123	up	1.04419	up	2.50175
204109_s_at	NFYA	5.21962e-18	2.60331	up	1.04136	down	2.49991
209794_at	SRGAP3	1.94421e-20	4.13476	down	1.65418	down	2.49958
232315_at	LOC400713	1.03598e-12	5.36228	down	2.14613	down	2.49858
225056_at	SIPA1L2	2.65751e-08	3.48689	down	1.39696	up	2.49606
210732_s_at	LGALS8	1.63769e-19	4.8772	up	1.95441	up	2.49549
239644_at		7.0251e-17	2.76804	down	1.10959	down	2.49465
236215_at		2.13965e-10	2.71479	down	1.08826	down	2.49462
241666_at	C3orf23	1.36889e-22	3.1368	up	1.25773	up	2.49402
236312_at		2.55165e-10	2.97392	up	1.19267	down	2.49349
202778_s_at	ZMYM2	7.81703e-26	3.93834	down	1.57986	down	2.49285
216967_at	GAP43	4.55391e-15	5.51398	down	2.21254	down	2.49215
238992_at	POLI	2.93877e-19	3.36207	down	1.34952	down	2.49131
229354_at	AHRR	1.74114e-07	3.39191	up	1.36167	up	2.49099
209645_s_at	ALDH1B1	3.23751e-18	2.93872	up	1.1805	up	2.48938
209386_at	TM4SF1	0.00234886	2.58497	up	1.03877	up	2.48848
214434_at	HSPA12A	0.000143059	2.60587	down	1.04721	down	2.48838
230134_s_at	RC3H2	1.1593e-15	2.64741	up	1.06426	down	2.48756
213852_at	RBM8A	5.53671e-19	3.07808	down	1.23746	up	2.48741
230534_at	ZNF678	2.36663e-11	2.77443	down	1.11542	down	2.48735
226806_s_at	NFIA	4.71754e-39	30.0873	down	12.0964	down	2.4873
216985_s_at	STX3	3.76436e-30	4.6187	up	1.85744	up	2.48659
204244_s_at	DBF4	2.09413e-13	4.03381	up	1.62252	up	2.48614
209460_at	ABAT	2.697e-42	51.8357	down	20.8562	down	2.48538
225958_at	PHC1	1.12732e-21	2.754	down	1.10835	down	2.48478
228654_at	SPIN4	3.50094e-12	2.93044	up	1.17959	up	2.48428
222606_at	ZWILCH	5.96734e-20	4.32303	up	1.74019	up	2.48424
202766_s_at	FBN1	4.53222e-21	8.27557	up	3.33309	up	2.48285
230574_at	LOC100130938	2.42567e-19	2.66826	up	1.0749	down	2.48233
1557217_a_at	FANCB	2.42522e-17	2.50862	up	1.01138	up	2.48041
225595_at	CREBZF	6.42609e-13	2.58593	down	1.04287	up	2.47963
226607_at	C20orf194	3.41605e-26	3.55292	down	1.43321	down	2.47899
213182_x_at	CDKN1C	1.75239e-10	3.39889	down	1.37212	down	2.47711
220840_s_at	C1orf112	5.54123e-13	3.69461	up	1.49152	down	2.47708
1562828_at		1.50744e-05	3.29512	down	1.33043	up	2.47674
202240_at	PLK1	2.75165e-26	6.39117	up	2.58179	down	2.47548
1553055_a_at	SLFN5	5.03061e-15	2.92658	up	1.18317	up	2.4735
210983_s_at	MCM7	1.56739e-10	3.24425	up	1.31223	down	2.47232
204379_s_at	FGFR3	5.68322e-10	9.49701	down	3.8418	down	2.47202
205878_at	POU6F1	3.47647e-17	2.66195	down	1.0771	down	2.4714
212242_at	TUBA4A	7.67805e-12	3.8113	up	1.54222	down	2.4713
226834_at		1.52218e-25	21.8028	up	8.82462	up	2.47068
218976_at	DNAJC12	1.78096e-10	4.39647	down	1.77963	up	2.47044
201489_at	PPIF	6.89656e-15	2.98378	up	1.20869	up	2.46861
206027_at	S100A3	1.13436e-22	4.02502	up	1.63053	up	2.46853
212856_at	GRAMD4	5.08559e-15	3.03063	down	1.22776	down	2.46842
208447_s_at	PRPS1	8.12463e-15	3.35889	up	1.36197	up	2.4662
229654_at		3.25502e-21	4.14315	down	1.68002	down	2.46614
206837_at	ALX1	2.19238e-15	2.91219	up	1.18129	up	2.46526
216574_s_at	hCG_2024410 /// RPE	5.60783e-26	3.03572	up	1.23149	up	2.46507
207345_at	FST	3.01695e-07	2.72424	up	1.10647	up	2.46211
239050_s_at		3.62873e-29	5.44584	down	2.21191	down	2.46206
242939_at	TFDP1	8.85713e-20	3.98838	up	1.62003	up	2.46192
225468_at	PATL1	1.15592e-16	2.78385	up	1.13089	up	2.46165
201344_at	UBE2D2	1.36589e-14	2.54296	down	1.0331	down	2.46149
217150_s_at	NF2	2.52532e-18	3.02633	up	1.22966	down	2.46111
201144_s_at	EIF2S1	1.18723e-19	2.70586	up	1.09975	up	2.46044
221561_at	SOAT1	2.74315e-21	5.89782	up	2.39727	up	2.46022
231925_at		2.27878e-09	5.06094	down	2.05894	down	2.45804
207223_s_at	ROD1	1.90127e-14	2.75412	up	1.12095	down	2.45694
208055_s_at	HERC4	6.79506e-23	3.91697	up	1.59468	up	2.45627
233985_x_at	PPP1R9A	1.125e-19	3.32222	down	1.35261	down	2.45616
209179_s_at	MBOAT7	1.38133e-25	3.27847	up	1.33486	up	2.45604
228045_at		3.53916e-16	3.62464	down	1.47612	down	2.45552
204201_s_at	PTPN13	2.68185e-11	2.91302	down	1.18634	up	2.45548
203378_at	PCF11	5.91765e-18	2.46846	down	1.00535	down	2.45531
218552_at	ECHDC2	4.90213e-09	3.20274	down	1.30452	up	2.45511
203181_x_at	SRPK2	5.0328e-22	2.47797	down	1.00932	down	2.45509
1557289_s_at	GTF2IRD2	7.47564e-22	3.47292	down	1.41481	down	2.4547
234233_s_at		4.74577e-11	2.49392	up	1.01641	down	2.45366
204616_at	UCHL3	3.81297e-16	2.66553	up	1.08659	up	2.45312
238569_at	GABBR1	1.39127e-13	2.53167	down	1.0324	down	2.45222
202769_at	CCNG2	4.76452e-09	2.59071	down	1.05668	down	2.45174
228144_at	ZNF300	4.00754e-07	2.99104	down	1.22119	down	2.44928
213225_at	PPM1B	1.71594e-11	2.65083	down	1.08255	up	2.4487
201087_at	PXN	9.10595e-13	2.90096	up	1.18545	up	2.44714
226368_at	CHST11	2.35656e-14	4.18689	down	1.71223	down	2.44529
202082_s_at	SEC14L1	1.82476e-18	3.33695	down	1.36557	up	2.44364
235151_at	LOC283357	7.41767e-18	2.98016	down	1.21965	up	2.44345
235360_at	PLEKHM3	2.40113e-13	2.44323	down	1.00027	up	2.44256
227728_at	PPM1A	1.32373e-11	2.63835	down	1.08061	down	2.44153
238468_at	TNRC6B	1.13806e-28	3.92301	down	1.60708	down	2.44107
1553971_a_at	GATS	4.184e-20	4.94492	down	2.0262	down	2.44048
228724_at		8.51377e-07	2.64178	down	1.08265	down	2.4401
213423_x_at	TUSC3	0.000239585	3.52142	down	1.44333	up	2.4398
218070_s_at	GMPPA	9.439e-19	2.63866	up	1.08196	down	2.43878
208937_s_at	ID1	4.24417e-12	5.95389	up	2.4427	up	2.43742
205409_at	FOSL2	6.9407e-23	2.67307	up	1.09682	up	2.4371
232538_at		1.70454e-13	2.92248	down	1.19934	down	2.43674
206157_at	PTX3	2.83528e-11	8.54359	up	3.50759	up	2.43574
223308_s_at	WDR5	1.05629e-19	3.18564	up	1.30802	up	2.43547
205743_at	STAC	1.22915e-21	4.8801	up	2.00436	up	2.43475
240239_at	ZNF566	1.26838e-12	3.07899	down	1.26468	down	2.4346
242436_at		4.46179e-05	2.60285	down	1.07013	up	2.43227
1554447_at	LOC554203	1.10952e-13	3.21529	down	1.32194	up	2.43225
1555355_a_at	ETS1	1.38629e-06	2.4921	up	1.02492	down	2.4315
208074_s_at	AP2S1	2.22861e-14	2.56873	up	1.05647	down	2.43143
213049_at	GARNL1	4.87755e-29	4.64977	down	1.91268	down	2.43102
213032_at	NFIB	1.26047e-19	7.18176	down	2.9557	down	2.4298
225549_at	DDX6	2.79654e-17	2.59953	down	1.07004	up	2.42938
208443_x_at	SHOX2	5.56774e-17	4.00885	up	1.65043	up	2.42897
244071_at	FBLL1	2.94277e-10	3.45306	down	1.42185	down	2.42857
235112_at		1.19712e-15	5.33497	down	2.1973	down	2.42797
38158_at	ESPL1	1.8726e-13	3.68572	up	1.51819	down	2.4277
224468_s_at	C19orf48	4.70732e-14	2.88059	up	1.18659	down	2.42762
200800_s_at	HSPA1A /// HSPA1B	9.5166e-14	5.47019	down	2.25333	down	2.4276
200722_s_at	CAPRIN1	2.47295e-11	2.67313	up	1.10118	up	2.42751
230302_at		3.33117e-19	3.77911	down	1.5568	down	2.42749
204030_s_at	SCHIP1	1.22373e-11	2.93775	down	1.21088	up	2.42613
1556194_a_at		6.2628e-07	2.43598	down	1.00427	down	2.42562
217967_s_at	FAM129A	1.25329e-11	5.63043	up	2.32165	up	2.42519
1565834_a_at		5.26496e-13	4.22953	down	1.7442	down	2.42491
225308_s_at	TANC1	4.23713e-08	2.60999	down	1.07665	down	2.42418
213447_at	IPW	6.67362e-15	3.67914	down	1.51775	up	2.42408
208696_at	CCT5	1.78119e-21	3.37722	up	1.39368	up	2.42324
219341_at	CLN8	9.65004e-21	3.74679	down	1.54657	down	2.42264
AFFX-DapX-3_at		1.34666e-07	3.19959	down	1.32124	down	2.42166
1555501_s_at	RSRC1	5.79687e-33	4.4832	up	1.85137	up	2.42156
205574_x_at	BMP1	2.77223e-19	3.10064	up	1.28096	down	2.42056
205214_at	STK17B	1.31469e-24	4.71103	up	1.94649	up	2.42028
225745_at	LRP6	1.48306e-13	2.53565	down	1.04798	up	2.41955
204726_at	CDH13	3.49904e-11	5.55104	up	2.29481	up	2.41895
210891_s_at	GTF2I /// GTF2IP1 /// LOC100093631	2.78594e-25	3.06182	down	1.2663	down	2.41792
221016_s_at	TCF7L1	5.63713e-06	2.77932	down	1.14977	up	2.41728
229687_s_at		1.06497e-28	5.02236	down	2.07779	down	2.41716
234749_s_at	WDR51A	2.05397e-23	2.80271	up	1.15954	down	2.41708
222667_s_at	ASH1L	2.14434e-28	3.92119	down	1.62251	down	2.41675
219654_at	PTPLA	5.052e-37	12.8882	up	5.33468	up	2.41592
33646_g_at	GM2A	4.988e-22	2.52528	up	1.04572	up	2.41487
224715_at	WDR34	6.83326e-10	2.48355	up	1.02866	down	2.41434
213046_at	PABPN1	4.24924e-18	2.8486	down	1.17987	down	2.41432
223078_s_at	TMOD3	3.87214e-22	4.60978	up	1.90969	up	2.41389
212720_at	PAPOLA	7.55743e-10	2.73638	up	1.13365	down	2.41379
1562102_at	AKR1C1	4.45517e-10	2.54183	up	1.05305	down	2.41378
200803_s_at	TMBIM6	6.24684e-14	2.49505	up	1.03413	down	2.41271
242289_at		7.71618e-20	3.25531	down	1.34997	down	2.41139
231265_at	COX7B2	5.02914e-05	2.51749	up	1.0441	down	2.41116
1554780_a_at	PHTF2	1.04877e-22	2.54492	up	1.05565	up	2.41077
232511_at		9.81149e-35	3.419	down	1.41851	down	2.41027
223664_x_at	BCL2L13	1.07585e-23	2.83493	up	1.17631	down	2.41001
221916_at	NEFL	0.00165418	4.34916	down	1.80473	up	2.40986
202254_at	SIPA1L1	3.74378e-08	2.83392	down	1.17611	up	2.40956
208010_s_at	PTPN22	3.08974e-13	2.48221	up	1.03027	up	2.40927
233461_x_at	ZNF226	1.37989e-13	2.95779	down	1.22769	down	2.40923
226479_at	KBTBD6	1.17868e-12	2.47105	down	1.0257	down	2.40914
235575_at		5.02552e-14	3.67781	down	1.52664	up	2.40909
207981_s_at	ESRRG	5.82102e-12	4.6156	down	1.91662	up	2.40819
202120_x_at	AP2S1	1.51668e-15	2.4215	up	1.00565	up	2.40789
212441_at	KIAA0232	1.56795e-22	2.60113	down	1.08027	down	2.40785
229885_at		7.73362e-18	2.99841	down	1.24544	up	2.40751
32699_s_at	PVR	3.21924e-31	2.49525	up	1.03673	up	2.40685
213157_s_at	WSCD1	5.10158e-13	2.90437	down	1.20741	down	2.40544
240983_s_at	CARS	6.39605e-10	2.41986	up	1.00615	down	2.40507
228788_at	YPEL1	5.96188e-27	6.67511	down	2.77585	down	2.40471
212089_at	LMNA	9.29624e-23	2.49021	up	1.03566	up	2.40446
213007_at	FANCI	5.91254e-08	3.74485	up	1.5576	up	2.40424
200776_s_at	BZW1 /// BZW1L1	1.7029e-15	3.00288	up	1.24913	up	2.40398
218735_s_at	ZNF544	5.5854e-09	2.99538	down	1.24665	down	2.40274
201404_x_at	PSMB2	2.84263e-27	2.52296	up	1.05004	down	2.40272
200811_at	CIRBP	1.39851e-15	2.58543	down	1.07613	up	2.40253
204154_at	CDO1	4.44835e-30	16.9393	down	7.0527	down	2.40182
204147_s_at	TFDP1	7.23601e-20	2.77666	up	1.15615	up	2.40163
208960_s_at	KLF6	6.25765e-08	2.40215	up	1.00036	down	2.40129
213268_at	CAMTA1	8.82781e-26	12.2215	down	5.09071	down	2.40075
205079_s_at	MPDZ	1.40804e-20	3.80293	down	1.58449	up	2.4001
225507_at	SFRS18	5.93408e-19	2.44788	down	1.01994	down	2.40003
227798_at	SMAD1	1.27683e-16	2.99147	down	1.24652	down	2.39986
203651_at	ZFYVE16	6.00466e-20	2.93707	down	1.22387	down	2.39983
221139_s_at	CSAD	4.8085e-17	2.71867	down	1.13286	down	2.39983
219920_s_at	GMPPB	6.10332e-24	2.62454	up	1.0939	up	2.39926
1556029_s_at	NMNAT2	2.01215e-15	3.27204	up	1.36383	up	2.39916
1558474_at		2.9171e-29	4.76511	down	1.98637	down	2.3989
206917_at	GNA13	5.44816e-11	2.84418	up	1.18569	down	2.39875
1569290_s_at	GRIA3	6.11235e-06	3.11081	down	1.29725	down	2.39801
242007_at		1.61096e-09	2.83929	down	1.18405	up	2.39794
216379_x_at	CD24	0.00204913	3.59583	down	1.49993	down	2.39734
211450_s_at	MSH6	4.55592e-14	3.53661	up	1.47527	up	2.39726
219004_s_at	C21orf45	4.91878e-14	2.86771	up	1.19638	up	2.397
209247_s_at	ABCF2	7.55637e-20	2.41381	up	1.00717	up	2.39662
227563_at	FAM27E3	2.2323e-09	2.40312	down	1.00292	down	2.39613
212830_at	MEGF9	7.36205e-11	2.49725	down	1.04241	up	2.39566
202554_s_at	GSTM3	1.90752e-06	3.90663	down	1.63111	up	2.39507
242028_at	ZNF709	1.36523e-13	3.40408	down	1.4214	up	2.39487
204654_s_at	TFAP2A	2.7508e-08	3.26331	up	1.36278	down	2.3946
228686_at	FLJ33630	7.52146e-24	3.68586	down	1.53954	down	2.39413
208621_s_at	EZR	1.07447e-06	2.95702	up	1.2353	up	2.39377
237622_at		2.82795e-07	2.52256	up	1.0544	up	2.39241
219474_at	C3orf52	1.08284e-14	2.43317	up	1.01719	down	2.39204
208683_at	CAPN2	2.73757e-23	2.70808	up	1.13298	up	2.39022
1569190_at	SCLT1	5.5211e-15	3.4089	up	1.42696	up	2.38892
218073_s_at	TMEM48	1.61573e-27	7.55806	up	3.1638	up	2.38892
230278_at		1.06756e-08	2.49318	down	1.04377	up	2.38862
210932_s_at	RNF6	3.95179e-15	2.46133	up	1.03088	down	2.3876
1556769_a_at		1.06689e-17	2.54841	up	1.06771	up	2.3868
200648_s_at	GLUL	8.76097e-14	5.38925	down	2.25825	down	2.38647
229551_x_at	ZNF367	3.77313e-07	3.20843	up	1.3449	down	2.38562
226797_at	MBTD1	2.72915e-13	2.5898	down	1.08625	up	2.38416
222977_at	SURF4	1.34237e-24	3.25194	up	1.36407	up	2.38399
225724_at	FLJ31306	2.33975e-13	2.42457	down	1.01744	down	2.383
223759_s_at	GSG2	4.38441e-19	2.83525	up	1.18991	down	2.38275
1556047_s_at	MAGEE1	2.19203e-07	2.56166	down	1.0753	down	2.38226
213508_at	C14orf147	1.06306e-12	2.40209	down	1.00842	down	2.38204
230424_at	C5orf13	9.47238e-17	4.97044	down	2.08674	down	2.38192
1555851_s_at	SEPW1	1.6408e-31	4.25776	down	1.7877	down	2.3817
227407_at	TAPT1	2.93728e-15	2.60749	down	1.09507	up	2.38111
212847_at	FUBP1	1.64433e-13	2.59547	down	1.09007	down	2.38102
219749_at	SH2D4A	4.03661e-18	3.0841	up	1.29565	down	2.38036
1555639_a_at	RBM14	1.44329e-20	3.62839	up	1.52475	down	2.37966
219512_at	DSN1	2.29535e-12	2.76611	up	1.16257	down	2.37931
235560_at		4.65861e-21	3.94299	down	1.65768	down	2.37863
227809_at	ZC3H6	9.40306e-20	2.64722	down	1.11323	up	2.37797
206765_at	KCNJ2	2.02377e-10	3.51547	down	1.47847	down	2.37777
205567_at	CHST1	6.97852e-07	2.61161	down	1.09885	down	2.37667
226769_at	FIBIN	1.6235e-18	11.0317	down	4.6441	down	2.37543
214855_s_at	GARNL1	2.35154e-20	3.44454	down	1.45022	down	2.37518
239654_at	CHD9	2.50209e-11	2.66062	down	1.12021	down	2.37512
242560_at	FANCD2	7.6332e-07	3.19991	up	1.34779	down	2.37419
207797_s_at	LRP2BP	2.38477e-10	2.82587	down	1.1903	down	2.37409
221626_at	ZNF506	8.50937e-22	2.61027	down	1.0996	up	2.37384
226934_at	CPSF6	7.62717e-11	2.44701	down	1.03132	down	2.3727
219787_s_at	ECT2	5.89271e-11	4.25499	up	1.79342	up	2.37256
228346_at	ZNF844	8.20628e-14	2.96832	down	1.25135	up	2.37209
236882_at		1.88412e-06	2.37212	down	1.00002	up	2.37207
396_f_at	EPOR	3.51349e-18	3.01118	up	1.26977	up	2.37144
209387_s_at	TM4SF1	1.30423e-10	5.23216	up	2.20745	up	2.37023
206074_s_at	HMGA1	3.19205e-08	3.13719	up	1.32401	down	2.36946
201551_s_at	LAMP1	6.02465e-08	2.49949	up	1.0552	up	2.36873
209538_at	ZNF32	1.96966e-16	3.07859	down	1.29975	up	2.3686
228115_at		1.40007e-06	2.7913	down	1.17974	down	2.36603
1559942_at	MDFIC	2.00599e-22	4.02306	up	1.7009	up	2.36525
221618_s_at	TAF9B	2.45848e-05	2.47621	up	1.04722	up	2.36456
218683_at	PTBP2	1.39276e-13	3.15825	down	1.33583	down	2.36426
235274_at		3.17518e-12	3.41816	down	1.44582	down	2.36417
217211_at		1.24889e-20	2.43218	up	1.02934	down	2.36284
204513_s_at	ELMO1	8.86316e-09	4.12445	down	1.74576	down	2.36256
228471_at		9.42711e-16	4.32744	down	1.83233	down	2.36172
215033_at	TM4SF1	7.21955e-18	2.52571	up	1.06976	up	2.36101
204408_at	APEX2	1.41007e-21	2.52468	up	1.06964	up	2.36031
206042_x_at	SNRPN /// SNURF	9.59879e-08	2.87503	down	1.21858	up	2.35932
1558710_at		4.73069e-19	3.76629	down	1.59655	down	2.35901
227506_at	SLC16A9	3.97519e-11	4.86189	down	2.06186	up	2.35801
230200_at	NSUN6	4.51678e-14	2.54482	down	1.08	down	2.35632
207595_s_at	BMP1	1.15651e-17	2.40547	up	1.02156	down	2.3547
213937_s_at	FTSJ1	9.05565e-36	3.76469	up	1.59931	up	2.35395
212657_s_at	IL1RN	4.02319e-06	3.37301	up	1.43329	down	2.35334
1555788_a_at	TRIB3	1.87283e-18	2.45957	up	1.04549	up	2.35255
201133_s_at	PJA2	1.79266e-19	2.9046	down	1.2356	up	2.35076
229546_at	LOC653602	2.6286e-18	8.89239	down	3.78304	down	2.35059
212527_at	PPPDE2	8.34508e-23	3.38491	up	1.44028	up	2.35016
206695_x_at	ZNF43	7.08673e-15	3.81534	down	1.62363	down	2.34988
215870_s_at	PLA2G5	9.03991e-05	3.74317	down	1.59379	down	2.3486
225111_s_at	NAPB	5.89972e-11	3.4944	down	1.48801	down	2.34837
232099_at	PCDHB16	8.94878e-06	3.33844	down	1.42164	down	2.34831
228174_at	C9orf126	3.63548e-09	2.56272	down	1.09148	down	2.34793
213792_s_at	INSR	1.53005e-21	3.329	down	1.41827	down	2.34723
240419_at	SLC6A15	6.61824e-10	2.77508	up	1.18279	down	2.34621
212774_at	ZNF238	1.6356e-11	3.87265	down	1.6506	down	2.34621
213626_at	CBR4	1.79571e-12	2.42685	down	1.03437	up	2.3462
209580_s_at	MBD4	3.35599e-16	2.51848	up	1.07368	down	2.34566
204393_s_at	ACPP	1.35722e-08	2.38286	up	1.01595	down	2.34544
242963_at	SGMS2	1.47731e-26	2.81379	up	1.20016	up	2.34451
235987_at	PRKXP1	5.81691e-08	2.42764	down	1.03569	down	2.34398
AFFX-HSAC07/X00351_5_at	ACTB	2.00784e-11	3.65641	up	1.56002	down	2.34383
214959_s_at	API5	1.26231e-16	3.27991	up	1.39963	up	2.34341
228216_at		2.56452e-24	4.39456	down	1.87531	down	2.34337
203209_at	RFC5	5.78404e-21	3.6213	up	1.54536	up	2.34334
41512_at	BRAP	9.07017e-24	2.64972	down	1.13131	up	2.34217
225363_at	PTEN	2.74292e-08	3.00517	down	1.28327	down	2.34181
201417_at	SOX4	1.47999e-10	4.98739	down	2.12996	up	2.34154
239413_at	CEP152	1.912e-20	4.06149	up	1.73547	up	2.34029
225339_at	SPAG9	1.6777e-15	2.3724	down	1.01374	up	2.34025
230042_at		6.93414e-17	3.60567	down	1.5414	down	2.33922
205111_s_at	PLCE1	2.27005e-09	2.90002	down	1.23994	down	2.33884
224428_s_at	CDCA7	0.001286	2.6866	up	1.14901	up	2.33819
1554004_a_at	RGNEF	4.53703e-16	2.79671	up	1.19629	up	2.33782
235923_at	VTI1A	3.1742e-32	2.49747	up	1.06846	up	2.33746
201656_at	ITGA6	0.000145274	2.72015	down	1.16407	up	2.33676
212918_at	RECQL	2.11331e-15	2.34015	up	1.00157	down	2.33648
229705_at		4.09838e-19	3.84312	down	1.64554	down	2.33548
207396_s_at	ALG3	1.05594e-29	3.21896	up	1.37877	up	2.33465
209799_at	PRKAA1	3.25359e-21	3.67878	up	1.57613	up	2.33406
227297_at	ITGA9	1.35627e-11	4.98153	down	2.13439	up	2.33394
224469_s_at	INF2	4.96733e-26	4.25749	up	1.82473	up	2.33322
213547_at	CAND2	1.15369e-26	4.70378	down	2.01622	down	2.33297
220331_at	CYP46A1	2.90498e-05	2.78307	down	1.1931	up	2.33263
202071_at	SDC4	1.00463e-07	3.48749	up	1.49526	up	2.33236
243011_at	FAM55C	2.84083e-22	3.02697	up	1.29796	down	2.33209
228401_at	ATAD2	8.58818e-09	2.67577	up	1.14777	down	2.33126
225633_at	DPY19L3	1.12399e-14	2.53173	down	1.08644	down	2.33031
203059_s_at	PAPSS2	4.50631e-15	2.45704	up	1.0547	down	2.32961
204318_s_at	GTSE1	5.03185e-10	4.9059	up	2.10657	down	2.32885
205453_at	HOXB2	0.000201136	2.3776	up	1.02101	up	2.32868
218831_s_at	FCGRT	1.03859e-12	2.84593	down	1.22227	down	2.32839
222039_at	KIF18B	1.67774e-06	3.22117	up	1.38347	down	2.32833
238041_at		6.92432e-09	2.57444	down	1.10593	up	2.32786
1552660_a_at	C5orf22	1.76078e-21	4.25709	up	1.82896	up	2.3276
201946_s_at	CCT2	7.2013e-09	2.42005	up	1.04052	down	2.32582
209826_at	PPT2	4.69288e-15	2.3417	down	1.00684	up	2.32579
207111_at	EMR1	8.01026e-08	2.72798	up	1.17293	up	2.32578
224735_at	CYBASC3	4.35219e-21	3.28964	up	1.41472	up	2.32529
222414_at	MLL3	4.06505e-17	2.51741	down	1.08272	up	2.32507
227386_s_at	TMEM200B	2.96601e-11	3.3841	up	1.4557	up	2.32473
218242_s_at	SUV420H1	1.56386e-26	3.19247	down	1.37444	down	2.32274
213033_s_at	NFIB	9.43257e-09	2.6097	down	1.12416	down	2.32147
225465_at	MAGI1	1.462e-13	2.51845	down	1.0852	up	2.32072
226783_at	AGXT2L2	1.40404e-29	4.0613	down	1.75003	down	2.3207
203490_at	ELF4	6.24787e-30	4.51916	up	1.94808	up	2.3198
201418_s_at	SOX4	7.51189e-10	3.57633	down	1.54173	down	2.31968
219956_at	GALNT6	0.000135863	2.68855	up	1.15959	down	2.31854
211300_s_at	TP53	9.96542e-07	2.42147	up	1.04461	down	2.31806
210112_at	HPS1	5.74969e-19	3.16395	up	1.36513	up	2.31768
239295_at	SRrp35	2.45486e-15	3.25649	down	1.40524	down	2.31739
242281_at	GLUL	1.25598e-11	3.65642	down	1.57878	down	2.31597
1558739_at		4.0082e-29	6.19463	down	2.67666	down	2.31431
220083_x_at	UCHL5	3.33147e-11	2.9779	up	1.28726	up	2.31336
1553185_at	RASEF	1.2896e-35	6.43445	down	2.7815	down	2.3133
205031_at	EFNB3	3.12711e-09	3.83626	down	1.65865	up	2.31289
223295_s_at	LUC7L	1.25889e-16	3.35096	down	1.44898	down	2.31264
209568_s_at	RGL1	1.19338e-15	3.19965	down	1.3836	down	2.31256
208698_s_at	NONO	1.50525e-08	2.39788	up	1.03693	down	2.31248
204146_at	RAD51AP1	4.80745e-10	4.51401	up	1.95321	down	2.31107
209073_s_at	NUMB	1.85319e-16	3.06548	up	1.32652	up	2.31092
205728_at		0.00094005	3.31073	down	1.43283	up	2.31062
228185_at	ZNF25	2.83919e-16	3.24211	down	1.40327	down	2.3104
203856_at	VRK1	1.28587e-11	2.61027	up	1.12988	down	2.31022
242586_at	FSD1L	4.31021e-06	2.41972	down	1.04756	up	2.30987
231957_s_at	DPP9	1.58388e-27	2.37075	up	1.02666	up	2.30917
227566_at	NTM	5.15211e-26	27.6841	down	11.9896	down	2.30902
218166_s_at	RSF1	4.07141e-13	2.4921	down	1.07949	down	2.3086
217371_s_at	IL15	1.95827e-12	2.36515	up	1.02467	up	2.3082
204775_at	CHAF1B	4.97067e-16	2.45113	up	1.06265	up	2.30663
230454_at	ICA1L	1.02903e-24	5.22593	down	2.26565	down	2.30659
240331_at		2.69664e-08	3.22378	down	1.39778	down	2.30635
218197_s_at	OXR1	9.40582e-10	2.71893	down	1.17895	up	2.30624
210206_s_at	DDX11	3.33536e-14	2.81112	up	1.21894	down	2.3062
207186_s_at	BPTF	1.70776e-20	2.49286	down	1.08123	up	2.30558
203662_s_at	TMOD1	1.07886e-09	4.27794	down	1.85597	up	2.30496
227169_at	DNAJC18	1.31651e-15	2.42998	down	1.05433	up	2.30476
222900_at	NRIP3	4.34527e-07	2.77003	up	1.20207	down	2.30438
212508_at	MOAP1	3.26346e-18	3.20708	down	1.3918	down	2.30427
202626_s_at	LYN	0.00016845	2.53977	down	1.10264	up	2.30335
208502_s_at	PITX1	1.26235e-10	2.92962	up	1.27207	up	2.30302
210497_x_at	SSX2	6.19031e-12	2.47929	up	1.07654	up	2.30302
215649_s_at	MVK	3.75087e-28	2.67324	up	1.16128	up	2.30198
228551_at	DENND5B	5.61328e-15	2.79517	down	1.21426	up	2.30196
236321_at	LOC285550	1.03888e-13	2.92086	down	1.26902	down	2.30166
216399_s_at	SCAPER	4.26633e-15	2.35556	down	1.02385	down	2.3007
233899_x_at	ZBTB10	1.42894e-12	3.19528	down	1.38928	up	2.29996
206969_at	KRT34	9.00733e-15	2.34085	up	1.01781	up	2.29988
227301_at	CCT6P1 /// LOC643180	5.72148e-15	2.66526	down	1.15941	up	2.29882
205397_x_at	SMAD3	1.05025e-14	2.31609	up	1.00779	up	2.29819
211631_x_at	B4GALT1	8.27442e-30	2.57962	up	1.12249	up	2.29812
208701_at	APLP2	1.83497e-20	2.68818	up	1.17004	up	2.29751
235803_at		3.1197e-30	7.48085	down	3.25749	down	2.29651
228391_at	CYP4V2	1.9474e-05	2.33269	down	1.01594	up	2.2961
207686_s_at	CASP8	2.80929e-26	3.58356	up	1.56154	up	2.29489
230903_s_at	C8orf42	3.2647e-18	3.82925	down	1.66911	down	2.29419
229951_x_at		2.15502e-09	3.16263	down	1.37881	down	2.29374
218261_at	AP1M2	9.31141e-12	2.33218	up	1.01678	down	2.29369
212978_at	LRRC8B	5.78979e-11	3.16383	down	1.37938	up	2.29366
209258_s_at	SMC3	1.09904e-10	2.41989	down	1.05504	down	2.29363
225195_at	DPH3	2.55897e-26	6.08048	up	2.65115	up	2.29353
219854_at	ZNF14	5.96523e-12	2.6279	down	1.14599	up	2.29313
230538_at	SHC4	3.82162e-09	3.904	down	1.70323	up	2.29211
217317_s_at	HERC2P2 /// HERC2P3 /// LOC440248	2.76246e-13	2.5516	down	1.11325	up	2.29203
207717_s_at	PKP2	2.90084e-06	2.93134	up	1.27895	up	2.29198
236202_at		1.17735e-25	3.80282	down	1.65984	down	2.29108
235027_at		5.12276e-14	3.44571	down	1.50464	down	2.29005
237441_at		1.00628e-18	4.05496	down	1.77092	down	2.28975
203604_at	ZNF516	1.64675e-09	2.4828	down	1.08435	down	2.28966
213924_at	MPPE1	5.35713e-10	5.02158	down	2.19375	down	2.28904
238419_at	PHLDB2	1.42805e-13	2.50393	up	1.09395	down	2.28888
200907_s_at	PALLD	2.76267e-07	2.49586	down	1.09051	down	2.2887
207549_x_at	CD46	1.00324e-15	3.40793	up	1.48976	down	2.28757
225569_at	EIF2C2	2.00984e-12	2.34307	down	1.02426	down	2.28757
225417_at	EPC1	4.75876e-22	2.41034	down	1.05367	down	2.28756
211470_s_at	SULT1C2	1.3235e-10	2.55218	up	1.11586	down	2.28718
203729_at	EMP3	5.60791e-07	3.76211	up	1.64555	down	2.28623
214717_at	DKFZp434H1419	3.33024e-09	2.40874	down	1.05398	up	2.28537
1558014_s_at	FAR1	4.23685e-08	2.48578	up	1.08782	down	2.28511
226997_at	ADAMTS12	3.81076e-18	5.15193	up	2.25472	up	2.28496
231772_x_at	CENPH	4.70735e-18	4.59218	up	2.00989	up	2.2848
1558142_at	TNRC6B	2.16715e-31	3.95587	down	1.73177	down	2.28429
209346_s_at	PI4K2A	4.27249e-28	2.29749	up	1.00588	up	2.28405
202561_at	TNKS	1.9033e-12	2.46592	down	1.07964	up	2.28401
210503_at	MAGEA11	2.08587e-05	2.64579	up	1.15851	down	2.28378
218305_at	IPO4	6.21414e-10	2.35826	up	1.03271	up	2.28357
235643_at	SAMD9L	0.000223489	2.40311	down	1.05236	up	2.28355
211596_s_at	LRIG1	7.48387e-06	2.64811	down	1.1601	up	2.28265
210010_s_at	SLC25A1	2.06329e-14	2.303	up	1.00918	down	2.28205
229676_at	MTPAP	2.60825e-08	2.50409	up	1.09742	up	2.28178
226450_at	INSR	1.38356e-16	2.28721	down	1.00297	down	2.28043
214913_at	ADAMTS3	0.0198497	2.5352	down	1.11195	down	2.27996
1555097_a_at	PTGFR	1.63378e-08	2.65085	up	1.16276	up	2.27978
207325_x_at	MAGEA1	7.93508e-15	4.78043	up	2.09778	up	2.2788
202199_s_at	SRPK1	1.61529e-26	3.00194	up	1.31763	up	2.27829
212183_at	NUDT4	6.49702e-09	2.64623	down	1.16196	down	2.27738
214633_at	SOX3	0.000500108	2.36969	down	1.0406	down	2.27724
219848_s_at	ZNF432	1.05672e-14	2.42743	down	1.06615	up	2.27682
213756_s_at	HSF1	1.65363e-17	2.4266	up	1.06624	up	2.27584
215931_s_at	ARFGEF2	2.84358e-26	3.28093	up	1.44206	up	2.27517
221004_s_at	ITM2C	3.06306e-20	5.0674	down	2.22779	down	2.27463
206184_at	CRKL	1.2846e-14	2.57315	up	1.13155	up	2.274
218875_s_at	FBXO5	1.65304e-14	4.21118	up	1.85221	up	2.2736
219334_s_at	OBFC2A	4.10738e-19	2.64267	up	1.16233	up	2.27359
201852_x_at	COL3A1	1.41064e-07	8.49198	down	3.73612	up	2.27294
201211_s_at	DDX3X	6.53223e-09	2.58599	up	1.13788	up	2.27264
222484_s_at	CXCL14	6.90345e-08	5.92688	down	2.60877	down	2.27191
224678_at	KIAA1219	6.34856e-28	2.94336	up	1.29577	up	2.27152
241826_x_at	ZNF738	4.35853e-09	2.34897	down	1.03425	down	2.27118
208858_s_at	FAM62A	3.42886e-18	2.65166	up	1.16754	down	2.27115
202685_s_at	AXL	8.00673e-27	3.32369	up	1.46446	down	2.26957
241741_at	CRLS1	1.64027e-12	2.57299	down	1.13369	down	2.26956
209727_at	GM2A	2.60555e-18	2.3274	up	1.02557	down	2.26937
200796_s_at	MCL1	4.46022e-11	3.60141	up	1.58699	down	2.26933
1562415_a_at	SPOCD1	6.17255e-05	3.32278	up	1.46451	down	2.26887
228456_s_at	LOC149832	1.47823e-16	2.68183	down	1.18246	down	2.26802
238653_at	LRIG2	2.08547e-15	2.71766	down	1.19846	up	2.26763
235513_at		1.17352e-10	2.45998	down	1.08528	down	2.26668
210987_x_at	TPM1	2.64804e-32	8.53815	up	3.76697	up	2.26658
234954_at		2.12354e-17	2.87882	up	1.27057	up	2.26578
212928_at	TSPYL4	1.50346e-14	2.61854	down	1.15594	up	2.26528
210845_s_at	PLAUR	5.45517e-23	10.1572	up	4.48425	up	2.26509
205296_at	RBL1	2.3082e-10	2.59817	up	1.14712	up	2.26495
213183_s_at	CDKN1C	3.02049e-15	4.93107	down	2.17717	down	2.2649
214093_s_at	FUBP1	1.41247e-10	2.38113	down	1.05133	up	2.26488
204817_at	ESPL1	3.39115e-14	3.57264	up	1.57777	down	2.26437
218603_at	HECA	1.34479e-16	2.39679	down	1.05872	down	2.26385
226124_at	ZFP90	4.58002e-16	2.91515	down	1.28771	up	2.26382
224820_at	FAM36A	1.4653e-09	2.29923	down	1.01589	up	2.26326
209324_s_at	RGS16	4.55002e-11	4.01354	down	1.77363	up	2.2629
204073_s_at	C11orf9	0.000146979	2.95739	down	1.30693	up	2.26284
225020_at	DAB2IP	3.33039e-17	2.97631	down	1.3157	down	2.26215
230758_at	GEMIN8	5.35e-19	2.47623	down	1.09474	up	2.26193
204546_at	KIAA0513	4.77898e-08	2.38679	down	1.05577	up	2.2607
219737_s_at	PCDH9	1.78595e-15	8.78996	down	3.88841	down	2.26055
234219_at		3.88084e-17	2.35627	up	1.04237	up	2.26049
228007_at	C6orf204	1.24106e-17	2.9928	down	1.32417	up	2.26013
212483_at	NIPBL	5.79486e-18	2.35824	down	1.04356	up	2.2598
1552767_a_at	HS6ST2	5.96036e-08	7.39885	down	3.27502	up	2.25917
210950_s_at	FDFT1	7.94734e-11	2.4872	up	1.1012	up	2.25863
200770_s_at	LAMC1	1.88574e-19	4.08083	up	1.80726	up	2.25801
207638_at	PRSS7	1.83091e-05	2.37282	up	1.05118	up	2.25729
235000_at		1.09596e-14	2.47098	up	1.09476	up	2.2571
203358_s_at	EZH2	0.000243971	2.43648	up	1.07955	down	2.25695
219878_s_at	KLF13	1.78758e-16	2.92911	down	1.29801	down	2.25662
242512_at	MYO9A	8.19552e-12	2.42922	down	1.07661	up	2.25637
205342_s_at	SULT1C2	2.06404e-11	2.42147	up	1.07325	down	2.2562
214443_at	PVR	3.17652e-19	2.55061	up	1.13052	up	2.25614
202375_at	SEC24D	1.02134e-16	4.74427	up	2.10293	up	2.25603
214428_x_at	C4A /// C4B	3.88084e-17	8.12346	down	3.60192	down	2.25531
243805_at	CCBE1	2.19265e-14	2.2678	up	1.00591	up	2.25448
208022_s_at	CDC14B	2.70873e-19	3.79296	down	1.68266	down	2.25415
233152_x_at		1.70829e-39	5.56871	down	2.47125	down	2.2534
223570_at	MCM10	7.20482e-06	2.5294	up	1.12278	down	2.25279
205966_at	TAF13	2.02082e-16	2.85823	up	1.26898	up	2.25238
230166_at	KIAA1958	2.04795e-06	2.35847	down	1.04763	down	2.25124
219754_at	RBM41	6.51627e-21	2.54679	down	1.1314	down	2.251
216952_s_at	LMNB2	4.8778e-17	3.336	up	1.4822	up	2.25071
1558636_s_at	ADAMTS5	3.07411e-12	2.33301	up	1.0366	down	2.25063
210239_at	IRX5	0.00168376	2.28234	up	1.01416	down	2.25047
229170_s_at	TTC18	1.63421e-06	3.09493	down	1.37526	up	2.25043
222470_s_at	UQCC	1.39739e-18	2.39756	up	1.06548	down	2.25021
235234_at	PATL1	1.88901e-22	3.227	up	1.43411	down	2.25018
222644_s_at	GLT25D1	9.18394e-35	4.57656	up	2.03409	up	2.24993
218006_s_at	ZNF22	7.37103e-17	2.98534	down	1.32713	down	2.24948
244406_at	ZNF20 /// ZNF625	7.76452e-08	2.3063	down	1.02539	up	2.2492
222486_s_at	ADAMTS1	1.79023e-05	2.79106	up	1.24114	down	2.24879
218619_s_at	SUV39H1	5.30227e-16	2.38858	up	1.06232	up	2.24847
1556580_a_at		1.73151e-19	7.0994	down	3.15806	down	2.24802
1558002_at	STRAP	2.75771e-38	4.3844	down	1.95051	down	2.24782
237936_at		1.32857e-13	2.9369	down	1.30741	down	2.24634
227074_at	LOC100131564	9.58092e-15	2.67852	down	1.19284	down	2.2455
230141_at	ARID4A	1.54265e-19	3.2474	down	1.44628	down	2.24535
242607_at		9.98074e-13	2.39769	down	1.06803	down	2.24498
204291_at	ZNF518A	4.00735e-15	3.33974	down	1.48796	down	2.24451
231964_at		2.83355e-13	4.59264	down	2.04631	up	2.24435
213911_s_at	H2AFZ	1.47948e-15	2.49288	up	1.11075	down	2.24432
212386_at	TCF4	5.04515e-32	8.32752	down	3.71136	down	2.24379
223444_at	SENP7	4.8092e-18	2.52833	down	1.12705	down	2.24332
[truncated: 3,147 more rows]
